# Supplementary material for: The unprecedented diversity of UGT94-family UDP-glycosyltransferases in Panax plants and their contribution to ginsenoside biosynthesis
Source: Sci Rep. 2020 Sep 21;10:15394. doi: 10.1038/s41598-020-72278-y (PMC7506552; doi:10.1038/s41598-020-72278-y)
Supplement: Supplementary file 1 — Supplementary Table [file 41598_2020_72278_MOESM1_ESM.xls]

## Sheet: Table S1
Table S1. The statistics of clones and activities of PgUGT94s from the cDNA of a mixed P. ginseng sample
Enzymes	P29 primer pair	P75 primer pair	P84 primer pair	P85 primer pair	The sum of clones for each enzyme	Activities
PgUGT94Q2	18	12	9	45	84	extend a glucose moiety at C3-O-Glc of PPD-type ginsenosides
PgUGT94Q5-V1	4	1	42	2	49	extend a glucose moiety at C3-O-Glc of PPD-type ginsenosides
PgUGT94Q7			1		1	extend a glucose moiety at C3-O-Glc of PPD-type ginsenosides and C6-O-Glc of PPT-type ginsenosides
PgUGT94Q8			1		1	extend a glucose moiety at C3-O-Glc of PPD-type ginsenosides and C6-O-Glc of PPT-type ginsenosides
PgUGT94Q9			1	1	2	extend a glucose moiety at C3-O-Glc of PPD-type ginsenosides
PgUGT94Q3		1	1	4	6	extend a glucose moiety at C3-O-Glc of PPD-type ginsenosides and C6-O-Glc of PPT-type ginsenosides
PgUGT94Q10			3	1	4	extend a glucose moiety at C3-O-Glc of PPD-type ginsenosides
PgUGT94Q11			9		9	extend a glucose moiety at C3-O-Glc of PPD-type ginsenosides and C6-O-Glc of PPT-type ginsenosides
PgUGT94Q15			1		1	extend a glucose moiety at C3-O-Glc of PPD-type ginsenosides
PgUGT94Q11-V1			4		4	extend a glucose moiety at C3-O-Glc of PPD-type ginsenosides and C6-O-Glc of PPT-type ginsenosides
PgUGT94Q5-V2		14	3		17	extend a glucose moiety at C3-O-Glc of PPD-type ginsenosides
PgUGT94Q11-V2			6		6	extend a glucose moiety at C3-O-Glc of PPD-type ginsenosides and C6-O-Glc of PPT-type ginsenosides
PgUGT94Q15-V1			2		2	extend a glucose moiety at C3-O-Glc of PPD-type ginsenosides
PgUGT94Q2-V3	1			24	25	extend a glucose moiety at C3-O-Glc of PPD-type ginsenosides
PgUGT94Q2-V12				1	1	extend a glucose moiety at C3-O-Glc of PPD-type ginsenosides
PgUGT94Q10-V1			2		2	extend a glucose moiety at C6-O-Glc of PPT-type ginsenosides
PgUGT94Q13			1		1	extend a glucose moiety at C3-O-Glc of PPD-type ginsenosides and C6-O-Glc of PPT-type ginsenosides
PgUGT94Q16			1		1	extend a glucose moiety at C3-O-Glc of PPD-type ginsenosides
PgUGT94Q2-V6	16			3	19	extend a glucose moiety at C3-O-Glc of PPD-type ginsenosides
PgUGT94Q2-V10	2				2	extend a glucose moiety at C3-O-Glc of PPD-type ginsenosides
PgUGT94Q2-V8	5				5	extend a glucose moiety at C3-O-Glc of PPD-type ginsenosides
PgUGT94Q5-V4	2	2	8		12	extend a glucose moiety at C3-O-Glc of PPD-type ginsenosides
PgUGT94Q12			1		1	extend a glucose moiety at C3-O-Glc of PPD-type ginsenosides and C6-O-Glc of PPT-type ginsenosides
PgUGT94Q11-V3			1		1	extend a glucose moiety at C6-O-Glc of PPT-type ginsenosides
PgUGT94Q2-V4	11			1	12	extend a glucose moiety at C3-O-Glc of PPD-type ginsenosides
PgUGT94Q18		1			1	extend a glucose moiety at C3-O-Glc of PPD-type ginsenosides
PgUGT94Q19		1			1	extend a glucose moiety at C3-O-Glc of PPD-type ginsenosides
PgUGT94Q4-V5		1			1	extend a glucose moiety at C3-O-Glc of PPD-type ginsenosides
PgUGT94Q30		1			1	Not detected
PgUGT94Q4-V6		1			1	Not detected
PgUGT94Q6		1			1	extend a glucose moiety at C3-O-Glc and C20-O-Glc of PPD- and PPT-type ginsenosides
PgUGT94Q4-V3		1			1	Not detected
PgUGT94Q21		1			1	extend a glucose moiety at C3-O-Glc and C20-O-Glc of PPD- and PPT-type ginsenosides
PgUGT94Q4-V7		7			7	Not detected
PgUGT94Q22	1				1	extend a glucose moiety at C3-O-Glc of PPD-type ginsenosides
PgUGT94Q1-V1	1				1	extend a glucose moiety at C3-O-Glc of PPD-type ginsenosides
PgUGT94Q29		1			1	extend a glucose moiety at C3-O-Glc and C20-O-Glc of PPD- and PPT-type ginsenosides
PgUGT94Q23		1			1	extend a glucose moiety at C3-O-Glc and C20-O-Glc of PPD- and PPT-type ginsenosides
PgUGT94Q4-V2		1			1	Not detected
PgUGT94Q2-V2	1				1	extend a glucose moiety at C3-O-Glc of PPD-type ginsenosides
PgUGT94Q20		1			1	extend a glucose moiety at C3-O-Glc of PPD-type ginsenosides
PgUGT94Q2-V11	1				1	extend a glucose moiety at C3-O-Glc of PPD-type ginsenosides
PgUGT94Q24		1			1	extend a glucose moiety at C3-O-Glc of PPD-type ginsenosides
PgUGT94Q4-V1		7	2		9	extend a glucose moiety at C3-O-Glc and C20-O-Glc of PPD- and PPT-type ginsenosides
PgUGT94Q5-V3		1			1	extend a glucose moiety at C3-O-Glc of PPD-type ginsenosides
PgUGT94Q4-V4			1		1	extend a glucose moiety at C3-O-Glc of PPD-type ginsenosides
Sum	63	58	100	82	303
The sum of enzymes for each primer pair	12	21	21	9

## Sheet: Table S2
Table S2. The identity matrix of amino acid sequences of PgUGT94s from the cDNA of a mixed P. ginseng sample
Identity (%)	PgUGT94Q2	PgUGT94Q5-V1	PgUGT94Q7	PgUGT94Q8	PgUGT94Q9	PgUGT94Q3	PgUGT94Q10	PgUGT94Q11	PgUGT94Q15	PgUGT94Q11-V1	PgUGT94Q5-V2	PgUGT94Q11-V2	PgUGT94Q15-V1	PgUGT94Q2-V3	PgUGT94Q2-V12	PgUGT94Q10-V1	PgUGT94Q13	PgUGT94Q16	PgUGT94Q2-V6	PgUGT94Q2-V10	PgUGT94Q2-V8	PgUGT94Q5-V4	PgUGT94Q12	PgUGT94Q11-V3	PgUGT94Q2-V4	PgUGT94Q18	PgUGT94Q19	PgUGT94Q4-V5	PgUGT94Q30	PgUGT94Q4-V6	PgUGT94Q6	PgUGT94Q4-V3	PgUGT94Q21	PgUGT94Q4-V7	PgUGT94Q22	PgUGT94Q1-V1	PgUGT94Q29	PgUGT94Q23	PgUGT94Q4-V2	PgUGT94Q2-V2	PgUGT94Q20	PgUGT94Q2-V11	PgUGT94Q24	PgUGT94Q4-V1	PgUGT94Q5-V3	PgUGT94Q4-V4
PgUGT94Q2		97.29	91.93	93.05	95.29	92.38	92.53	91.7	95.52	91.03	97.06	90.81	95.74	99.77	99.55	92.76	90.81	96.38	99.77	99.55	99.77	97.06	91.26	90.81	99.77	93.67	95.52	88.79	90.95	88.79	91.86	88.79	90.13	89.01	98.64	99.1	89.46	90.36	88.79	99.77	95.02	99.77	94.62	89.01	97.06	88.79
PgUGT94Q5-V1	97.29		93.27	92.6	95.74	91.7	92.53	91.26	97.76	90.58	99.77	90.36	97.53	97.06	97.29	93.21	91.7	97.74	97.06	96.83	97.06	99.77	92.15	90.36	97.06	95.25	97.53	88.57	91.18	88.57	91.86	88.57	90.58	88.79	98.64	98.19	89.24	89.46	88.57	97.06	97.06	97.06	96.86	88.79	99.77	88.57
PgUGT94Q7	91.93	93.27		97.09	93.05	95.52	96.19	97.53	94.17	97.31	93.05	97.09	94.39	91.7	91.93	95.96	98.43	91.48	91.7	91.48	91.7	93.05	98.88	97.09	91.7	88.57	92.83	88.34	88.12	88.34	88.79	88.34	90.36	88.57	93.27	92.38	89.24	89.46	88.34	91.7	90.58	91.7	94.84	88.57	93.05	88.34
PgUGT94Q8	93.05	92.6	97.09		95.96	94.62	95.52	98.65	94.84	97.98	92.38	97.76	95.07	92.83	93.05	95.29	96.86	92.6	92.83	92.6	92.83	92.38	97.31	97.76	92.83	89.91	92.83	88.79	87.22	88.79	89.01	88.79	90.13	89.01	93.05	93.05	89.69	91.26	88.79	92.83	90.36	92.83	94.17	89.01	92.38	88.79
PgUGT94Q9	95.29	95.74	93.05	95.96		91.26	92.38	95.52	97.98	94.84	95.52	94.62	98.21	95.07	95.29	92.15	93.72	96.64	95.07	94.84	95.07	95.52	93.27	94.62	95.07	93.27	95.96	90.36	88.79	90.36	90.58	90.36	91.48	90.58	95.29	95.29	91.26	93.5	90.36	95.07	93.72	95.07	96.41	90.58	95.52	90.36
PgUGT94Q3	92.38	91.7	95.52	94.62	91.26		95.07	94.84	91.48	95.07	91.48	94.84	91.7	92.15	92.83	95.29	94.84	91.7	92.15	91.93	92.15	91.48	95.29	94.84	92.15	88.12	91.7	86.32	86.77	86.32	87.67	86.32	87.67	86.55	92.38	92.15	86.77	88.57	86.32	92.15	89.69	92.15	91.7	86.55	91.48	86.32
PgUGT94Q10	92.53	92.53	96.19	95.52	92.38	95.07		96.86	90.36	97.53	92.31	97.31	90.58	92.31	92.53	99.32	96.41	94.8	92.31	92.08	92.31	92.31	95.96	97.31	92.31	88.69	90.81	86.1	88.69	86.1	90.5	86.1	87.22	86.32	92.53	92.99	86.77	89.91	86.1	92.31	91.18	92.31	91.26	86.32	92.31	86.1
PgUGT94Q11	91.7	91.26	97.53	98.65	95.52	94.84	96.86		93.5	99.33	91.03	99.1	93.72	91.48	91.7	96.64	98.21	92.15	91.48	91.26	91.48	91.03	97.76	99.1	91.48	88.79	91.48	88.34	86.77	88.34	88.57	88.34	89.46	88.57	91.7	91.7	89.24	91.48	88.34	91.48	89.24	91.48	92.83	88.57	91.03	88.34
PgUGT94Q15	95.52	97.76	94.17	94.84	97.98	91.48	90.36	93.5		92.83	97.53	92.6	99.78	95.29	95.52	91.03	93.95	95.52	95.29	95.07	95.29	97.53	94.39	92.6	95.29	94.39	97.31	90.58	89.01	90.58	89.69	90.58	92.6	90.81	96.86	95.96	91.48	91.48	90.58	95.29	94.84	95.29	97.53	90.81	97.53	90.58
PgUGT94Q11-V1	91.03	90.58	97.31	97.98	94.84	95.07	97.53	99.33	92.83		90.36	99.78	93.05	90.81	91.03	97.31	98.88	92.83	90.81	90.58	90.81	90.36	98.43	99.78	90.81	88.12	90.81	88.34	86.77	88.34	88.57	88.34	89.46	88.57	91.03	91.03	89.24	92.15	88.34	90.81	89.24	90.81	92.15	88.57	90.36	88.34
PgUGT94Q5-V2	97.06	99.77	93.05	92.38	95.52	91.48	92.31	91.03	97.53	90.36		90.13	97.31	96.83	97.06	92.99	91.48	97.51	96.83	96.61	96.83	99.55	91.93	90.13	96.83	95.02	97.31	88.34	90.95	88.34	91.63	88.34	90.36	88.57	98.42	97.96	89.01	89.24	88.34	96.83	96.83	96.83	96.64	88.57	99.55	88.34
PgUGT94Q11-V2	90.81	90.36	97.09	97.76	94.62	94.84	97.31	99.1	92.6	99.78	90.13		92.83	90.58	90.81	97.09	98.65	92.6	90.58	90.36	90.58	90.13	98.21	99.55	90.58	87.89	90.58	88.12	86.55	88.12	88.34	88.12	89.24	88.34	90.81	90.81	89.01	91.93	88.12	90.58	89.01	90.58	91.93	88.34	90.13	88.12
PgUGT94Q15-V1	95.74	97.53	94.39	95.07	98.21	91.7	90.58	93.72	99.78	93.05	97.31	92.83		95.52	95.74	90.81	94.17	95.29	95.52	95.29	95.52	97.31	94.62	92.83	95.52	94.17	97.09	90.81	89.24	90.81	89.91	90.81	92.83	91.03	97.09	95.74	91.7	91.7	90.81	95.52	94.62	95.52	97.76	91.03	97.31	90.81
PgUGT94Q2-V3	99.77	97.06	91.7	92.83	95.07	92.15	92.31	91.48	95.29	90.81	96.83	90.58	95.52		99.34	92.53	90.58	96.15	99.55	99.32	99.55	96.83	91.03	90.58	99.56	93.44	95.29	88.57	90.72	88.57	91.63	88.57	89.91	88.79	98.42	98.87	89.24	90.13	88.57	99.55	94.8	99.55	94.39	88.79	96.83	88.57
PgUGT94Q2-V12	99.55	97.29	91.93	93.05	95.29	92.83	92.53	91.7	95.52	91.03	97.06	90.81	95.74	99.34		92.76	90.81	96.38	99.32	99.1	99.32	97.06	91.26	90.81	99.34	93.67	95.52	88.79	90.95	88.79	91.86	88.79	90.13	89.01	98.64	98.64	89.46	90.36	88.79	99.32	95.02	99.32	94.62	89.01	97.06	88.79
PgUGT94Q10-V1	92.76	93.21	95.96	95.29	92.15	95.29	99.32	96.64	91.03	97.31	92.99	97.09	90.81	92.53	92.76		96.19	95.48	92.53	92.31	92.53	92.99	95.74	97.09	92.53	89.37	91.48	85.87	88.46	85.87	90.27	85.87	87	86.1	92.76	93.67	86.55	89.69	85.87	92.53	91.86	92.53	91.03	86.1	92.99	85.87
PgUGT94Q13	90.81	91.7	98.43	96.86	93.72	94.84	96.41	98.21	93.95	98.88	91.48	98.65	94.17	90.58	90.81	96.19		91.7	90.58	90.36	90.58	91.48	99.55	98.65	90.58	88.57	91.26	88.79	87.22	88.79	87.89	88.79	90.58	89.01	92.15	90.81	89.69	91.03	88.79	90.58	89.69	90.58	93.27	89.01	91.48	88.79
PgUGT94Q16	96.38	97.74	91.48	92.6	96.64	91.7	94.8	92.15	95.52	92.83	97.51	92.6	95.29	96.15	96.38	95.48	91.7		96.15	95.93	96.15	97.51	91.26	92.6	96.15	93.89	95.96	87.89	90.5	87.89	92.31	87.89	89.01	88.12	96.38	97.29	88.57	91.7	87.89	96.15	96.38	96.15	94.62	88.12	97.51	87.89
PgUGT94Q2-V6	99.77	97.06	91.7	92.83	95.07	92.15	92.31	91.48	95.29	90.81	96.83	90.58	95.52	99.55	99.32	92.53	90.58	96.15		99.32	99.55	96.83	91.03	90.58	99.55	93.44	95.29	88.57	90.72	88.57	91.63	88.57	89.91	88.79	98.42	98.87	89.24	90.13	88.57	99.55	94.8	99.55	94.39	88.79	96.83	88.57
PgUGT94Q2-V10	99.55	96.83	91.48	92.6	94.84	91.93	92.08	91.26	95.07	90.58	96.61	90.36	95.29	99.32	99.1	92.31	90.36	95.93	99.32		99.32	96.61	90.81	90.36	99.32	93.21	95.07	88.34	90.5	88.34	91.4	88.34	89.69	88.57	98.19	98.64	89.01	89.91	88.34	99.32	94.57	99.32	94.17	88.57	96.61	88.34
PgUGT94Q2-V8	99.77	97.06	91.7	92.83	95.07	92.15	92.31	91.48	95.29	90.81	96.83	90.58	95.52	99.55	99.32	92.53	90.58	96.15	99.55	99.32		96.83	91.03	90.58	99.55	93.44	95.29	88.57	90.72	88.57	91.63	88.57	89.91	88.79	98.42	98.87	89.24	90.13	88.57	99.55	94.8	99.55	94.39	88.79	96.83	88.57
PgUGT94Q5-V4	97.06	99.77	93.05	92.38	95.52	91.48	92.31	91.03	97.53	90.36	99.55	90.13	97.31	96.83	97.06	92.99	91.48	97.51	96.83	96.61	96.83		91.93	90.13	96.83	95.02	97.31	88.34	90.95	88.34	91.63	88.34	90.36	88.57	98.42	97.96	89.01	89.24	88.34	96.83	96.83	96.83	96.64	88.57	99.55	88.34
PgUGT94Q12	91.26	92.15	98.88	97.31	93.27	95.29	95.96	97.76	94.39	98.43	91.93	98.21	94.62	91.03	91.26	95.74	99.55	91.26	91.03	90.81	91.03	91.93		98.21	91.03	88.79	91.7	89.01	87.44	89.01	88.12	89.01	91.03	89.24	92.6	91.26	89.91	90.58	89.01	91.03	89.91	91.03	93.72	89.24	91.93	89.01
PgUGT94Q11-V3	90.81	90.36	97.09	97.76	94.62	94.84	97.31	99.1	92.6	99.78	90.13	99.55	92.83	90.58	90.81	97.09	98.65	92.6	90.58	90.36	90.58	90.13	98.21		90.58	87.89	90.58	88.12	86.55	88.12	88.34	88.12	89.24	88.34	90.81	90.81	89.01	91.93	88.12	90.58	89.01	90.58	91.93	88.34	90.13	88.12
PgUGT94Q2-V4	99.77	97.06	91.7	92.83	95.07	92.15	92.31	91.48	95.29	90.81	96.83	90.58	95.52	99.56	99.34	92.53	90.58	96.15	99.55	99.32	99.55	96.83	91.03	90.58		93.44	95.29	88.57	90.72	88.57	91.63	88.57	89.91	88.79	98.42	98.87	89.24	90.13	88.57	99.55	94.8	99.55	94.39	88.79	96.83	88.57
PgUGT94Q18	93.67	95.25	88.57	89.91	93.27	88.12	88.69	88.79	94.39	88.12	95.02	87.89	94.17	93.44	93.67	89.37	88.57	93.89	93.44	93.21	93.44	95.02	88.79	87.89	93.44		94.42	89.51	89.86	89.51	89.59	89.51	88.57	89.73	94.34	94.12	89.29	87.89	89.51	93.44	95.72	93.44	92.15	89.73	95.02	89.51
PgUGT94Q19	95.52	97.53	92.83	92.83	95.96	91.7	90.81	91.48	97.31	90.81	97.31	90.58	97.09	95.29	95.52	91.48	91.26	95.96	95.29	95.07	95.29	97.31	91.7	90.58	95.29	94.42		91.07	91.52	91.07	90.13	91.07	90.36	91.29	96.19	96.41	91.52	89.91	91.07	95.29	97.32	95.29	96.64	91.29	97.31	91.07
PgUGT94Q4-V5	88.79	88.57	88.34	88.79	90.36	86.32	86.1	88.34	90.58	88.34	88.34	88.12	90.81	88.57	88.79	85.87	88.79	87.89	88.57	88.34	88.57	88.34	89.01	88.12	88.57	89.51	91.07		96.88	99.55	95.52	99.55	97.53	99.33	89.01	88.79	99.11	96.19	99.55	88.57	91.52	88.57	91.26	99.78	88.34	99.55
PgUGT94Q30	90.95	91.18	88.12	87.22	88.79	86.77	88.69	86.77	89.01	86.77	90.95	86.55	89.24	90.72	90.95	88.46	87.22	90.5	90.72	90.5	90.72	90.95	87.44	86.55	90.72	89.86	91.52	96.88		96.88	98.19	96.88	94.84	96.65	91.18	91.4	97.54	93.5	96.88	90.72	94.14	90.72	90.81	97.1	90.95	96.88
PgUGT94Q4-V6	88.79	88.57	88.34	88.79	90.36	86.32	86.1	88.34	90.58	88.34	88.34	88.12	90.81	88.57	88.79	85.87	88.79	87.89	88.57	88.34	88.57	88.34	89.01	88.12	88.57	89.51	91.07	99.55	96.88		95.52	99.55	97.53	99.33	89.01	88.79	99.11	96.19	99.55	88.57	91.52	88.57	91.26	99.78	88.34	99.55
PgUGT94Q6	91.86	91.86	88.79	89.01	90.58	87.67	90.5	88.57	89.69	88.57	91.63	88.34	89.91	91.63	91.86	90.27	87.89	92.31	91.63	91.4	91.63	91.63	88.12	88.34	91.63	89.59	90.13	95.52	98.19	95.52		95.52	95.52	95.29	91.86	92.31	96.19	95.29	95.52	91.63	92.76	91.63	91.48	95.74	91.63	95.52
PgUGT94Q4-V3	88.79	88.57	88.34	88.79	90.36	86.32	86.1	88.34	90.58	88.34	88.34	88.12	90.81	88.57	88.79	85.87	88.79	87.89	88.57	88.34	88.57	88.34	89.01	88.12	88.57	89.51	91.07	99.55	96.88	99.55	95.52		97.53	99.33	89.01	88.79	99.11	96.19	99.55	88.57	91.52	88.57	91.26	99.78	88.34	99.55
PgUGT94Q21	90.13	90.58	90.36	90.13	91.48	87.67	87.22	89.46	92.6	89.46	90.36	89.24	92.83	89.91	90.13	87	90.58	89.01	89.91	89.69	89.91	90.36	91.03	89.24	89.91	88.57	90.36	97.53	94.84	97.53	95.52	97.53		97.31	91.03	90.13	97.09	97.31	97.53	89.91	89.46	89.91	93.27	97.76	90.36	97.53
PgUGT94Q4-V7	89.01	88.79	88.57	89.01	90.58	86.55	86.32	88.57	90.81	88.57	88.57	88.34	91.03	88.79	89.01	86.1	89.01	88.12	88.79	88.57	88.79	88.57	89.24	88.34	88.79	89.73	91.29	99.33	96.65	99.33	95.29	99.33	97.31		89.24	89.01	98.88	96.41	99.33	88.79	91.29	88.79	91.48	99.55	88.57	99.33
PgUGT94Q22	98.64	98.64	93.27	93.05	95.29	92.38	92.53	91.7	96.86	91.03	98.42	90.81	97.09	98.42	98.64	92.76	92.15	96.38	98.42	98.19	98.42	98.42	92.6	90.81	98.42	94.34	96.19	89.01	91.18	89.01	91.86	89.01	91.03	89.24		97.74	89.69	89.91	89.01	98.42	95.7	98.42	95.96	89.24	98.42	89.01
PgUGT94Q1-V1	99.1	98.19	92.38	93.05	95.29	92.15	92.99	91.7	95.96	91.03	97.96	90.81	95.74	98.87	98.64	93.67	90.81	97.29	98.87	98.64	98.87	97.96	91.26	90.81	98.87	94.12	96.41	88.79	91.4	88.79	92.31	88.79	90.13	89.01	97.74		89.46	90.36	88.79	98.87	95.93	98.87	95.07	89.01	97.96	88.79
PgUGT94Q29	89.46	89.24	89.24	89.69	91.26	86.77	86.77	89.24	91.48	89.24	89.01	89.01	91.7	89.24	89.46	86.55	89.69	88.57	89.24	89.01	89.24	89.01	89.91	89.01	89.24	89.29	91.52	99.11	97.54	99.11	96.19	99.11	97.09	98.88	89.69	89.46		95.74	99.11	89.24	92.19	89.24	91.7	99.33	89.01	99.11
PgUGT94Q23	90.36	89.46	89.46	91.26	93.5	88.57	89.91	91.48	91.48	92.15	89.24	91.93	91.7	90.13	90.36	89.69	91.03	91.7	90.13	89.91	90.13	89.24	90.58	91.93	90.13	87.89	89.91	96.19	93.5	96.19	95.29	96.19	97.31	96.41	89.91	90.36	95.74		96.19	90.13	88.12	90.13	92.15	96.41	89.24	96.19
PgUGT94Q4-V2	88.79	88.57	88.34	88.79	90.36	86.32	86.1	88.34	90.58	88.34	88.34	88.12	90.81	88.57	88.79	85.87	88.79	87.89	88.57	88.34	88.57	88.34	89.01	88.12	88.57	89.51	91.07	99.55	96.88	99.55	95.52	99.55	97.53	99.33	89.01	88.79	99.11	96.19		88.57	91.52	88.57	91.26	99.78	88.34	99.55
PgUGT94Q2-V2	99.77	97.06	91.7	92.83	95.07	92.15	92.31	91.48	95.29	90.81	96.83	90.58	95.52	99.55	99.32	92.53	90.58	96.15	99.55	99.32	99.55	96.83	91.03	90.58	99.55	93.44	95.29	88.57	90.72	88.57	91.63	88.57	89.91	88.79	98.42	98.87	89.24	90.13	88.57		94.8	99.55	94.39	88.79	96.83	88.57
PgUGT94Q20	95.02	97.06	90.58	90.36	93.72	89.69	91.18	89.24	94.84	89.24	96.83	89.01	94.62	94.8	95.02	91.86	89.69	96.38	94.8	94.57	94.8	96.83	89.91	89.01	94.8	95.72	97.32	91.52	94.14	91.52	92.76	91.52	89.46	91.29	95.7	95.93	92.19	88.12	91.52	94.8		94.8	93.95	91.74	96.83	91.52
PgUGT94Q2-V11	99.77	97.06	91.7	92.83	95.07	92.15	92.31	91.48	95.29	90.81	96.83	90.58	95.52	99.55	99.32	92.53	90.58	96.15	99.55	99.32	99.55	96.83	91.03	90.58	99.55	93.44	95.29	88.57	90.72	88.57	91.63	88.57	89.91	88.79	98.42	98.87	89.24	90.13	88.57	99.55	94.8		94.39	88.79	96.83	88.57
PgUGT94Q24	94.62	96.86	94.84	94.17	96.41	91.7	91.26	92.83	97.53	92.15	96.64	91.93	97.76	94.39	94.62	91.03	93.27	94.62	94.39	94.17	94.39	96.64	93.72	91.93	94.39	92.15	96.64	91.26	90.81	91.26	91.48	91.26	93.27	91.48	95.96	95.07	91.7	92.15	91.26	94.39	93.95	94.39		91.48	96.64	91.26
PgUGT94Q4-V1	89.01	88.79	88.57	89.01	90.58	86.55	86.32	88.57	90.81	88.57	88.57	88.34	91.03	88.79	89.01	86.1	89.01	88.12	88.79	88.57	88.79	88.57	89.24	88.34	88.79	89.73	91.29	99.78	97.1	99.78	95.74	99.78	97.76	99.55	89.24	89.01	99.33	96.41	99.78	88.79	91.74	88.79	91.48		88.57	99.78
PgUGT94Q5-V3	97.06	99.77	93.05	92.38	95.52	91.48	92.31	91.03	97.53	90.36	99.55	90.13	97.31	96.83	97.06	92.99	91.48	97.51	96.83	96.61	96.83	99.55	91.93	90.13	96.83	95.02	97.31	88.34	90.95	88.34	91.63	88.34	90.36	88.57	98.42	97.96	89.01	89.24	88.34	96.83	96.83	96.83	96.64	88.57		88.34
PgUGT94Q4-V4	88.79	88.57	88.34	88.79	90.36	86.32	86.1	88.34	90.58	88.34	88.34	88.12	90.81	88.57	88.79	85.87	88.79	87.89	88.57	88.34	88.57	88.34	89.01	88.12	88.57	89.51	91.07	99.55	96.88	99.55	95.52	99.55	97.53	99.33	89.01	88.79	99.11	96.19	99.55	88.57	91.52	88.57	91.26	99.78	88.34

## Sheet: Table S3
Table S3. The statistics of clones and activities of PgUGT94s from the cDNA of a single P. ginseng plant
Enzymes	P29 primer pair	P75 primer pair	P84 primer pair	P85 primer pair	The sum of clones for each enzyme from leaf	The sum of clones for each enzyme from root	The sum of clones for each enzyme	Activities
PgUGT94Q2	61			38	98	1	99	extend a glucose moiety at C3-O-Glc of PPD-type ginsenosides
PgUGT94Q3		1		13	13	1	14	extend a glucose moiety at C3-O-Glc of PPD-type ginsenosides and C6-O-Glc of PPT-type ginsenosides
PgUGT94Q22	14					14	14	extend a glucose moiety at C3-O-Glc of PPD-type ginsenosides
PgUGT94Q1-V1	61					61	61	extend a glucose moiety at C3-O-Glc of PPD-type ginsenosides
PgUGT94Q29		8				8	8	extend a glucose moiety at C3-O-Glc and C20-O-Glc of PPD- and PPT-type ginsenosides
PgUGT94Q23		76				76	76	extend a glucose moiety at C3-O-Glc and C20-O-Glc of PPD- and PPT-type ginsenosides
PgUGT94Q4-V2		2				2	2	Not detected
PgUGT94Q4-V1		44			36	8	44	extend a glucose moiety at C3-O-Glc and C20-O-Glc of PPD- and PPT-type ginsenosides
PgUGT94Q5-V3		20	54		70	4	74	extend a glucose moiety at C3-O-Glc and C20-O-Glc of PPD-type ginsenosides
PgUGT94Q2-V7	1				1		1	extend a glucose moiety at C3-O-Glc of PPD-type ginsenosides
PgUGT94Q2-V9	1				1		1	extend a glucose moiety at C3-O-Glc of PPD-type ginsenosides
PgUGT94Q2-V5	1				1		1	extend a glucose moiety at C3-O-Glc of PPD-type ginsenosides
PgUGT94Q25		2			2		2	extend a glucose moiety at C3-O-Glc and C20-O-Glc of PPD-type ginsenosides
PgUGT94Q4		2			2		2	extend a glucose moiety at C3-O-Glc of PPD-type ginsenosides
PgUGT94Q5-V7		1			1		1	extend a glucose moiety at C3-O-Glc of PPD-type ginsenosides
PgUGT94Q5-V6			1		1		1	extend a glucose moiety at C3-O-Glc of PPD-type ginsenosides
PgUGT94Q5-V5			1		1		1	extend a glucose moiety at C3-O-Glc and C20-O-Glc of PPD-type ginsenosides
PgUGT94Q2-V1			1		1		1	extend a glucose moiety at C3-O-Glc of PPD-type ginsenosides
PgUGT94Q30-V1		1				1	1	extend a glucose moiety at C3-O-Glc and C20-O-Glc of PPD-type ginsenosides
PgUGT94Q29-V1		1				1	1	extend a glucose moiety at C3-O-Glc and C20-O-Glc of PPD-type ginsenosides
PgUGT94Q22-V1		1				1	1	extend a glucose moiety at C3-O-Glc of PPD-type ginsenosides
PgUGT94Q23-V1			1			1	1	extend a glucose moiety at C3-O-Glc and C20-O-Glc of PPD-type ginsenosides
PgUGT94Q23-V2			2			2	2	extend a glucose moiety at C3-O-Glc of PPD-type ginsenosides
PgUGT94Q23-V3			1			1	1	extend a glucose moiety at C20-O-Glc of PPD-type ginsenosides
PgUGT94Q23-V4			1			1	1	extend a glucose moiety at C3-O-Glc of PPD-type ginsenosides
PgUGT94Q1-V2			1			1	1	extend a glucose moiety at C3-O-Glc of PPD-type ginsenosides
Sum	139	159	63	51	228	184	412
The sum of enzymes for each primer pair	6	12	9	2

## Sheet: Table S4
Table S4. The identity matrix of amino acid sequences of PgUGT94s from the cDNA of a single P. ginseng plant
Identity (%)	PgUGT94Q2	PgUGT94Q3	PgUGT94Q22	PgUGT94Q1-V1	PgUGT94Q29	PgUGT94Q23	PgUGT94Q4-V2	PgUGT94Q4-V1	PgUGT94Q5-V3	PgUGT94Q2-V7	PgUGT94Q2-V9	PgUGT94Q2-V5	PgUGT94Q25	PgUGT94Q4	PgUGT94Q5-V7	PgUGT94Q5-V6	PgUGT94Q5-V5	PgUGT94Q2-V1	PgUGT94Q30-V1	PgUGT94Q29-V1	PgUGT94Q22-V1	PgUGT94Q23-V1	PgUGT94Q23-V2	PgUGT94Q23-V3	PgUGT94Q23-V4	PgUGT94Q1-V2
PgUGT94Q2		92.6	98.64	99.1	89.69	90.58	89.01	89.24	97.06	99.77	99.77	99.77	88.34	84.3	97.06	97.06	97.06	99.77	90.97	89.46	98.42	90.36	90.36	90.36	90.36	98.87
PgUGT94Q3	92.6		92.6	91.93	86.77	88.57	86.32	86.55	91.26	92.38	92.38	92.38	85.65	82.06	91.26	91.26	91.26	92.38	87	86.55	92.38	88.34	88.34	88.34	88.34	91.7
PgUGT94Q22	98.64	92.6		97.74	89.91	90.13	89.24	89.46	98.42	98.42	98.42	98.42	88.57	84.53	98.42	98.42	98.42	98.42	91.2	89.69	99.77	89.91	89.91	89.91	89.91	97.51
PgUGT94Q1-V1	99.1	91.93	97.74		89.24	90.13	88.57	88.79	97.96	98.87	98.87	98.87	88.12	83.86	97.96	97.96	97.96	98.87	91.65	89.01	97.51	89.91	89.91	89.91	89.91	99.77
PgUGT94Q29	89.69	86.77	89.91	89.24		95.74	99.11	99.33	88.79	89.46	89.46	89.46	93.75	94.42	88.79	88.79	88.79	89.46	97.32	99.78	89.69	95.52	95.52	95.52	95.52	89.01
PgUGT94Q23	90.58	88.57	90.13	90.13	95.74		96.19	96.41	89.01	90.36	90.36	90.36	92.83	91.48	89.01	89.01	89.01	90.36	93.27	95.52	89.91	99.78	99.78	99.78	99.78	89.91
PgUGT94Q4-V2	89.01	86.32	89.24	88.57	99.11	96.19		99.78	88.12	88.79	88.79	88.79	94.2	94.87	88.12	88.12	88.12	88.79	96.65	98.88	89.01	95.96	95.96	95.96	95.96	88.34
PgUGT94Q4-V1	89.24	86.55	89.46	88.79	99.33	96.41	99.78		88.34	89.01	89.01	89.01	94.42	95.09	88.34	88.34	88.34	89.01	96.88	99.11	89.24	96.19	96.19	96.19	96.19	88.57
PgUGT94Q5-V3	97.06	91.26	98.42	97.96	88.79	89.01	88.12	88.34		96.83	96.83	96.83	87.67	83.63	99.55	99.55	99.55	96.83	91.2	88.57	98.19	88.79	88.79	88.79	88.79	97.74
PgUGT94Q2-V7	99.77	92.38	98.42	98.87	89.46	90.36	88.79	89.01	96.83		99.55	99.55	88.12	84.08	96.83	96.83	96.83	99.55	90.74	89.24	98.19	90.13	90.13	90.13	90.13	98.64
PgUGT94Q2-V9	99.77	92.38	98.42	98.87	89.46	90.36	88.79	89.01	96.83	99.55		99.55	88.12	84.08	96.83	96.83	96.83	99.55	90.74	89.24	98.19	90.13	90.13	90.13	90.13	98.64
PgUGT94Q2-V5	99.77	92.38	98.42	98.87	89.46	90.36	88.79	89.01	96.83	99.55	99.55		88.12	84.08	96.83	96.83	96.83	99.55	90.74	89.24	98.19	90.13	90.13	90.13	90.13	98.64
PgUGT94Q25	88.34	85.65	88.57	88.12	93.75	92.83	94.2	94.42	87.67	88.12	88.12	88.12		89.51	87.89	87.67	88.12	88.12	91.96	93.53	88.34	92.6	92.6	92.6	92.6	87.89
PgUGT94Q4	84.3	82.06	84.53	83.86	94.42	91.48	94.87	95.09	83.63	84.08	84.08	84.08	89.51		83.63	83.63	83.63	84.3	91.96	94.2	84.3	91.26	91.26	91.26	91.26	83.63
PgUGT94Q5-V7	97.06	91.26	98.42	97.96	88.79	89.01	88.12	88.34	99.55	96.83	96.83	96.83	87.89	83.63		99.55	99.55	96.83	91.2	88.57	98.19	88.79	88.79	88.79	88.79	97.74
PgUGT94Q5-V6	97.06	91.26	98.42	97.96	88.79	89.01	88.12	88.34	99.55	96.83	96.83	96.83	87.67	83.63	99.55		99.55	96.83	91.2	88.79	98.19	88.79	88.79	88.79	88.79	97.74
PgUGT94Q5-V5	97.06	91.26	98.42	97.96	88.79	89.01	88.12	88.34	99.55	96.83	96.83	96.83	88.12	83.63	99.55	99.55		96.83	91.2	88.57	98.19	88.79	88.79	88.79	88.79	97.74
PgUGT94Q2-V1	99.77	92.38	98.42	98.87	89.46	90.36	88.79	89.01	96.83	99.55	99.55	99.55	88.12	84.3	96.83	96.83	96.83		90.74	89.24	98.19	90.13	90.13	90.13	90.13	98.64
PgUGT94Q30-V1	90.97	87	91.2	91.65	97.32	93.27	96.65	96.88	91.2	90.74	90.74	90.74	91.96	91.96	91.2	91.2	91.2	90.74		97.1	90.97	93.05	93.05	93.05	93.05	91.42
PgUGT94Q29-V1	89.46	86.55	89.69	89.01	99.78	95.52	98.88	99.11	88.57	89.24	89.24	89.24	93.53	94.2	88.57	88.79	88.57	89.24	97.1		89.46	95.29	95.29	95.29	95.29	88.79
PgUGT94Q22-V1	98.42	92.38	99.77	97.51	89.69	89.91	89.01	89.24	98.19	98.19	98.19	98.19	88.34	84.3	98.19	98.19	98.19	98.19	90.97	89.46		89.69	89.69	89.69	89.69	97.29
PgUGT94Q23-V1	90.36	88.34	89.91	89.91	95.52	99.78	95.96	96.19	88.79	90.13	90.13	90.13	92.6	91.26	88.79	88.79	88.79	90.13	93.05	95.29	89.69		99.55	99.55	99.55	89.69
PgUGT94Q23-V2	90.36	88.34	89.91	89.91	95.52	99.78	95.96	96.19	88.79	90.13	90.13	90.13	92.6	91.26	88.79	88.79	88.79	90.13	93.05	95.29	89.69	99.55		99.55	99.55	89.69
PgUGT94Q23-V3	90.36	88.34	89.91	89.91	95.52	99.78	95.96	96.19	88.79	90.13	90.13	90.13	92.6	91.26	88.79	88.79	88.79	90.13	93.05	95.29	89.69	99.55	99.55		99.55	89.69
PgUGT94Q23-V4	90.36	88.34	89.91	89.91	95.52	99.78	95.96	96.19	88.79	90.13	90.13	90.13	92.6	91.26	88.79	88.79	88.79	90.13	93.05	95.29	89.69	99.55	99.55	99.55		89.69
PgUGT94Q1-V2	98.87	91.7	97.51	99.77	89.01	89.91	88.34	88.57	97.74	98.64	98.64	98.64	87.89	83.63	97.74	97.74	97.74	98.64	91.42	88.79	97.29	89.69	89.69	89.69	89.69

## Sheet: Table S5
Table S5. The statistics of clones and activities of PnUGT94s from the cDNA of a single P. notoginseng plant
Enzymes	PN29 primer pair	PN75 primer pair	PN84 primer pair	PN85 primer pair	PN113586 primer pair	The sum of clones for each enzyme from leaf	The sum of clones for each enzyme from root	The sum of clones for each enzyme	Activities
PnUGT94Q31	8	2				10		10	extend a glucose moiety at C3-O-Glc and C20-O-Glc of PPD- and PPT-type ginsenosides
PnUGT94Q26		1				1		1	extend a glucose moiety at C3-O-Glc of PPD-type ginsenosides
PnUGT94Q26-V8		1				1		1	extend a glucose moiety at C3-O-Glc of PPD-type ginsenosides
PnUGT94Q31-V2		1				1		1	extend a glucose moiety at C3-O-Glc and C20-O-Glc of PPD- and PPT-type ginsenosides
PnUGT94Q27					9	9		9	extend a glucose moiety at C3-O-Glc of PPD-type ginsenosides and C6-O-Glc of PPT-type ginsenosides
PnUGT94Q26-V20					1	1		1	extend a glucose moiety at C3-O-Glc of PPD-type ginsenosides
PnUGT94Q27-V2					1	1		1	Not detected
PnUGT94Q27-V3					1	1		1	Not detected
PnUGT94Q27-V4					9	2	7	9	Not detected
PnUGT94Q27-V1					1		1	1	Not detected
PnUGT94Q27-V5					2	2		2	extend a glucose moiety at C6-O-Glc of PPT-type ginsenosides
PnUGT94Q27-V6					1	1		1	Not detected
PnUGT94Q26-V2		1					1	1	extend a glucose moiety at C3-O-Glc of PPD-type ginsenosides
PnUGT94Q31-V1	1					1		1	extend a glucose moiety at C3-O-Glc and C20-O-Glc of PPD- and PPT-type ginsenosides
PnUGT94Q14					7		7	7	extend a glucose moiety at C3-O-Glc of PPD-type ginsenosides and C6-O-Glc of PPT-type ginsenosides
PnUGT94Q14-V2					2		2	2	extend a glucose moiety at C3-O-Glc of PPD-type ginsenosides and C6-O-Glc of PPT-type ginsenosides
PnUGT94Q14-V1					3		3	3	extend a glucose moiety at C3-O-Glc of PPD-type ginsenosides and C6-O-Glc of PPT-type ginsenosides
PnUGT94Q17					1		1	1	extend a glucose moiety at C3-O-Glc of PPD-type ginsenosides
PnUGT94Q14-V3					1		1	1	extend a glucose moiety at C3-O-Glc of PPD-type ginsenosides and C6-O-Glc of PPT-type ginsenosides
PnUGT94Q28					1		1	1	extend a glucose moiety at C3-O-Glc of PPD-type ginsenosides and C6-O-Glc of PPT-type ginsenosides
PnUGT94Q26-V14				1			1	1	extend a glucose moiety at C3-O-Glc of PPD-type ginsenosides
PnUGT94Q25-V4	11						11	11	extend a glucose moiety at C3-O-Glc and C20-O-Glc of PPD- and PPT-type ginsenosides
PnUGT94Q31-V4	2						2	2	extend a glucose moiety at C3-O-Glc and C20-O-Glc of PPD- and PPT-type ginsenosides
PnUGT94Q31-V5	3					2	1	3	extend a glucose moiety at C3-O-Glc and C20-O-Glc of PPD- and PPT-type ginsenosides
PnUGT94Q26-V6		1					1	1	extend a glucose moiety at C3-O-Glc of PPD-type ginsenosides
PnUGT94Q26-V15		1					1	1	extend a glucose moiety at C3-O-Glc of PPD-type ginsenosides
PnUGT94Q26-V3		1					1	1	extend a glucose moiety at C3-O-Glc of PPD-type ginsenosides
PnUGT94Q26-V16			1				1	1	Not detected
PnUGT94Q25-V3	1					1		1	extend a glucose moiety at C3-O-Glc and C20-O-Glc of PPD-type ginsenosides
PnUGT94Q31-V6	1					1		1	extend a glucose moiety at C3-O-Glc and C20-O-Glc of PPD- and PPT-type ginsenosides
PnUGT94Q25-V2	1					1		1	extend a glucose moiety at C3-O-Glc and C20-O-Glc of PPD- and PPT-type ginsenosides
PnUGT94Q26-V9			1			1		1	extend a glucose moiety at C3-O-Glc of PPD-type ginsenosides
PnUGT94Q26-V18			1			1		1	extend a glucose moiety at C3-O-Glc of PPD-type ginsenosides
PnUGT94Q26-V10			1	1		2		2	extend a glucose moiety at C3-O-Glc of PPD-type ginsenosides
PnUGT94Q26-V19			1			1		1	extend a glucose moiety at C3-O-Glc of PPD-type ginsenosides
PnUGT94Q26-V11				1		1		1	extend a glucose moiety at C3-O-Glc of PPD-type ginsenosides
PnUGT94Q26-V12				1		1		1	extend a glucose moiety at C3-O-Glc of PPD-type ginsenosides
PnUGT94Q27-V8					1		1	1	extend a glucose moiety at C3-O-Glc of PPD-type ginsenosides
PnUGT94Q26-V21					1		1	1	extend a glucose moiety at C3-O-Glc of PPD-type ginsenosides
PnUGT94Q25-V5	1						1	1	extend a glucose moiety at C3-O-Glc and C20-O-Glc of PPD-type ginsenosides
PnUGT94Q25-V1	1						1	1	extend a glucose moiety at C3-O-Glc and C20-O-Glc of PPD-type ginsenosides
PnUGT94Q31-V3	1						1	1	extend a glucose moiety at C3-O-Glc and C20-O-Glc of PPD- and PPT-type ginsenosides
PnUGT94Q26-V4	1	28	17	1		19	28	47	extend a glucose moiety at C3-O-Glc of PPD-type ginsenosides
PnUGT94Q26-V5		44	15	3		10	52	62	extend a glucose moiety at C3-O-Glc of PPD-type ginsenosides
PnUGT94Q26-V1		1					1	1	extend a glucose moiety at C3-O-Glc of PPD-type ginsenosides
PnUGT94Q26-V7		1					1	1	extend a glucose moiety at C3-O-Glc of PPD-type ginsenosides
PnUGT94Q26-V13		1				1		1	extend a glucose moiety at C3-O-Glc of PPD-type ginsenosides
PnUGT94Q27-V7		1			32	33		33	extend a glucose moiety at C3-O-Glc of PPD-type ginsenosides
PnUGT94Q26-V17		62	73	69		157	47	204	extend a glucose moiety at C3-O-Glc of PPD-type ginsenosides
PnUGT94Q31-V7	38	9				44	3	47	extend a glucose moiety at C3-O-Glc and C20-O-Glc of PPD- and PPT-type ginsenosides
PnUGT94Q25	28	1				1	28	29	extend a glucose moiety at C3-O-Glc and C20-O-Glc of PPD-type ginsenosides
Sum	98	157	110	77	74	308	208	516
The sum of enzymes for each primer pair	14	17	8	7	17

## Sheet: Table S6
Table S6. The identity matrix of amino acid sequences of PnUGT94s from the cDNA of a single P. notoginseng plant
Identity (%)	PnUGT94Q31	PnUGT94Q26	PnUGT94Q26-V8	PnUGT94Q31-V2	PnUGT94Q27	PnUGT94Q26-V20	PnUGT94Q27-V2	PnUGT94Q27-V3	PnUGT94Q27-V4	PnUGT94Q27-V1	PnUGT94Q27-V5	PnUGT94Q27-V6	PnUGT94Q26-V2	PnUGT94Q31-V1	PnUGT94Q14	PnUGT94Q14-V2	PnUGT94Q14-V1	PnUGT94Q17	PnUGT94Q14-V3	PnUGT94Q28	PnUGT94Q26-V14	PnUGT94Q25-V4	PnUGT94Q31-V4	PnUGT94Q31-V5	PnUGT94Q26-V6	PnUGT94Q26-V15	PnUGT94Q26-V3	PnUGT94Q26-V16	PnUGT94Q25-V3	PnUGT94Q31-V6	PnUGT94Q25-V2	PnUGT94Q26-V9	PnUGT94Q26-V18	PnUGT94Q26-V10	PnUGT94Q26-V19	PnUGT94Q26-V11	PnUGT94Q26-V12	PnUGT94Q27-V8	PnUGT94Q26-V21	PnUGT94Q25-V5	PnUGT94Q25-V1	PnUGT94Q31-V3	PnUGT94Q26-V4	PnUGT94Q26-V5	PnUGT94Q26-V1	PnUGT94Q26-V7	PnUGT94Q26-V13	PnUGT94Q27-V7	PnUGT94Q26-V17
PnUGT94Q31		89.91	89.69	98.43	88.57	89.46	88.57	87.92	88.34	88.34	88.57	88.12	89.69	99.55	87.67	87.44	87.89	88.12	87.67	90.58	89.01	99.33	99.55	99.33	90.13	89.69	89.69	86.55	98.88	99.55	98.66	89.69	89.69	84.98	89.69	89.69	89.69	88.12	89.24	99.33	98.88	99.11	90.13	89.91	89.91	90.6	89.69	88.34	89.91
PnUGT94Q26	89.91		99.32	88.34	90.58	99.1	90.36	90.13	90.36	90.36	90.58	90.13	99.32	89.69	91.03	90.81	91.26	96.61	91.03	95.07	98.42	89.69	89.46	89.24	99.55	99.32	99.32	95.7	89.24	89.46	89.01	99.32	99.32	94.57	99.32	99.32	99.32	90.13	98.87	89.69	89.24	89.01	99.77	99.55	99.55	99.32	99.32	90.36	99.55
PnUGT94Q26-V8	89.69	99.32		88.12	90.58	99.1	90.36	90.13	90.36	90.36	90.58	90.13	99.1	89.46	90.81	90.81	91.03	96.61	90.81	94.84	98.64	89.46	89.24	89.01	99.32	99.55	99.1	95.93	89.01	89.24	88.79	99.55	99.55	94.8	99.55	99.55	99.55	90.13	98.87	89.46	89.01	88.79	99.55	99.32	99.32	99.1	99.55	90.36	99.77
PnUGT94Q31-V2	98.43	88.34	88.12		87.22	87.89	87.22	86.58	87	87	87.22	86.77	88.12	98.43	86.1	85.87	86.32	86.55	86.1	89.01	87.44	98.21	98.88	99.11	88.57	88.12	88.12	84.98	97.76	98.43	97.54	88.12	88.12	85.07	88.12	88.12	88.12	86.77	87.67	98.21	97.76	98.88	88.57	88.34	88.34	89.04	88.12	87	88.34
PnUGT94Q27	88.57	90.58	90.58	87.22		91.48	99.78	99.1	99.78	99.78	99.78	99.33	90.36	88.34	96.41	96.64	96.19	91.93	95.96	93.05	91.7	88.34	88.12	87.89	90.58	90.36	90.36	87	87.89	88.12	87.67	90.36	90.58	86.32	90.36	90.36	90.36	99.55	91.26	88.34	87.89	87.67	90.81	90.58	90.58	90.36	90.36	99.55	90.58
PnUGT94Q26-V20	89.46	99.1	99.1	87.89	91.48		91.26	90.81	91.26	91.26	91.48	91.03	98.87	89.24	91.48	91.7	91.26	97.51	91.03	95.52	97.96	89.24	89.01	88.79	99.1	98.87	98.87	95.25	88.79	89.01	88.57	98.87	98.87	94.12	98.87	98.87	98.87	91.03	99.77	89.24	88.79	88.57	99.32	99.1	99.1	98.87	98.87	91.26	99.1
PnUGT94Q27-V2	88.57	90.36	90.36	87.22	99.78	91.26		98.88	99.55	99.55	99.55	99.1	90.13	88.34	96.19	96.41	95.96	91.7	95.74	92.83	91.48	88.34	88.12	87.89	90.58	90.13	90.13	86.77	87.89	88.12	87.67	90.13	90.36	86.1	90.13	90.13	90.13	99.33	91.03	88.34	87.89	87.67	90.58	90.36	90.36	90.13	90.13	99.33	90.36
PnUGT94Q27-V3	87.92	90.13	90.13	86.58	99.1	90.81	98.88		99.33	98.88	99.33	99.33	89.91	87.7	95.52	95.74	95.29	91.26	95.07	92.38	91.26	87.7	87.47	87.25	90.13	89.91	89.91	86.77	87.25	87.47	87.02	89.91	90.13	85.87	89.91	89.91	89.91	99.1	90.58	87.7	87.25	87.02	90.36	90.13	90.13	89.71	89.91	99.55	90.13
PnUGT94Q27-V4	88.34	90.36	90.36	87	99.78	91.26	99.55	99.33		99.55	99.55	99.55	90.13	88.12	96.19	96.41	95.96	91.7	95.74	92.83	91.48	88.12	87.89	87.67	90.36	90.13	90.13	87	87.67	87.89	87.44	90.13	90.36	86.1	90.13	90.13	90.13	99.78	91.03	88.12	87.67	87.44	90.58	90.36	90.36	90.13	90.13	99.78	90.36
PnUGT94Q27-V1	88.34	90.36	90.36	87	99.78	91.26	99.55	98.88	99.55		99.55	99.1	90.13	88.12	96.19	96.41	95.96	91.7	95.74	92.83	91.48	88.12	87.89	87.67	90.36	90.13	90.13	86.77	87.67	87.89	87.44	90.13	90.36	86.1	90.13	90.13	90.13	99.33	91.03	88.12	87.67	87.44	90.58	90.36	90.36	90.13	90.13	99.33	90.36
PnUGT94Q27-V5	88.57	90.58	90.58	87.22	99.78	91.48	99.55	99.33	99.55	99.55		99.55	90.36	88.34	96.19	96.41	95.96	91.93	95.74	93.05	91.7	88.34	88.12	87.89	90.58	90.36	90.36	87	87.89	88.12	87.67	90.36	90.58	86.32	90.36	90.36	90.36	99.33	91.26	88.34	87.89	87.67	90.81	90.58	90.58	90.36	90.36	99.78	90.58
PnUGT94Q27-V6	88.12	90.13	90.13	86.77	99.33	91.03	99.1	99.33	99.55	99.1	99.55		89.91	87.89	95.74	95.96	95.52	91.48	95.29	92.6	91.26	87.89	87.67	87.44	90.13	89.91	89.91	86.77	87.44	87.67	87.22	89.91	90.13	85.87	89.91	89.91	89.91	99.33	90.81	87.89	87.44	87.22	90.36	90.13	90.13	89.91	89.91	99.78	90.13
PnUGT94Q26-V2	89.69	99.32	99.1	88.12	90.36	98.87	90.13	89.91	90.13	90.13	90.36	89.91		89.46	90.81	90.58	91.03	96.38	90.81	94.84	98.19	89.46	89.24	89.01	99.32	99.1	99.55	95.7	89.01	89.24	88.79	99.1	99.1	94.57	99.1	99.1	99.1	89.91	99.1	89.46	89.01	88.79	99.55	99.77	99.32	99.1	99.1	90.13	99.32
PnUGT94Q31-V1	99.55	89.69	89.46	98.43	88.34	89.24	88.34	87.7	88.12	88.12	88.34	87.89	89.46		87.44	87.22	87.67	87.89	87.44	90.36	88.79	99.33	99.55	99.33	89.91	89.46	89.46	86.32	98.88	99.55	98.66	89.46	89.46	84.75	89.46	89.46	89.46	87.89	89.01	99.33	98.88	99.11	89.91	89.69	89.69	90.38	89.46	88.12	89.69
PnUGT94Q14	87.67	91.03	90.81	86.1	96.41	91.48	96.19	95.52	96.19	96.19	96.19	95.74	90.81	87.44		99.78	99.78	93.95	99.55	95.96	91.48	87.44	87.22	87	91.03	90.81	90.81	87.89	87.22	87.67	86.77	90.81	91.03	86.55	90.81	90.81	90.81	95.96	91.26	87.44	87	86.77	91.26	91.03	91.03	90.81	90.81	95.96	91.03
PnUGT94Q14-V2	87.44	90.81	90.81	85.87	96.64	91.7	96.41	95.74	96.41	96.41	96.41	95.96	90.58	87.22	99.78		99.55	94.17	99.33	95.74	91.26	87.22	87	86.77	90.81	90.58	90.58	87.67	87	87.44	86.55	90.58	90.81	86.32	90.58	90.58	90.58	96.19	91.48	87.22	86.77	86.55	91.03	90.81	90.81	90.58	90.58	96.19	90.81
PnUGT94Q14-V1	87.89	91.26	91.03	86.32	96.19	91.26	95.96	95.29	95.96	95.96	95.96	95.52	91.03	87.67	99.78	99.55		93.72	99.78	95.74	91.7	87.67	87.44	87.22	91.26	91.03	91.03	88.12	87.44	87.89	87	91.03	91.26	86.77	91.03	91.03	91.03	95.74	91.03	87.67	87.22	87	91.48	91.26	91.26	91.03	91.03	95.74	91.26
PnUGT94Q17	88.12	96.61	96.61	86.55	91.93	97.51	91.7	91.26	91.7	91.7	91.93	91.48	96.38	87.89	93.95	94.17	93.72		93.5	96.19	97.06	87.89	87.67	87.44	96.61	96.38	96.38	93.44	87.44	88.12	87.22	96.38	96.61	91.63	96.38	96.38	96.38	91.48	97.29	87.89	87.44	87.22	96.83	96.61	96.61	96.38	96.38	91.7	96.61
PnUGT94Q14-V3	87.67	91.03	90.81	86.1	95.96	91.03	95.74	95.07	95.74	95.74	95.74	95.29	90.81	87.44	99.55	99.33	99.78	93.5		95.52	91.48	87.44	87.22	87	91.03	90.81	90.81	87.89	87.22	87.67	86.77	90.81	91.03	86.55	90.81	90.81	90.81	95.52	90.81	87.44	87	86.77	91.26	91.03	91.03	90.81	90.81	95.52	91.03
PnUGT94Q28	90.58	95.07	94.84	89.01	93.05	95.52	92.83	92.38	92.83	92.83	93.05	92.6	94.84	90.36	95.96	95.74	95.74	96.19	95.52		93.95	90.36	90.13	89.91	95.07	94.84	94.84	91.93	90.13	90.58	89.69	94.84	95.07	90.13	94.84	94.84	94.84	92.6	95.29	90.36	89.91	89.69	95.29	95.07	95.07	94.84	94.84	92.83	95.07
PnUGT94Q26-V14	89.01	98.42	98.64	87.44	91.7	97.96	91.48	91.26	91.48	91.48	91.7	91.26	98.19	88.79	91.48	91.26	91.7	97.06	91.48	93.95		88.79	88.57	88.34	98.42	98.64	98.19	95.02	88.34	88.57	88.12	98.64	98.64	93.89	98.64	98.64	98.64	91.26	97.74	88.79	88.34	88.12	98.64	98.42	98.42	98.19	98.64	91.48	98.87
PnUGT94Q25-V4	99.33	89.69	89.46	98.21	88.34	89.24	88.34	87.7	88.12	88.12	88.34	87.89	89.46	99.33	87.44	87.22	87.67	87.89	87.44	90.36	88.79		99.33	99.11	89.91	89.46	89.46	86.55	99.55	99.33	99.33	89.46	89.46	84.75	89.46	89.46	89.46	87.89	89.01	99.55	99.55	98.88	89.91	89.69	89.69	90.38	89.46	88.12	89.69
PnUGT94Q31-V4	99.55	89.46	89.24	98.88	88.12	89.01	88.12	87.47	87.89	87.89	88.12	87.67	89.24	99.55	87.22	87	87.44	87.67	87.22	90.13	88.57	99.33		99.78	89.69	89.24	89.24	86.1	98.88	99.55	98.66	89.24	89.24	84.53	89.24	89.24	89.24	87.67	88.79	99.33	98.88	99.55	89.69	89.46	89.46	90.16	89.24	87.89	89.46
PnUGT94Q31-V5	99.33	89.24	89.01	99.11	87.89	88.79	87.89	87.25	87.67	87.67	87.89	87.44	89.01	99.33	87	86.77	87.22	87.44	87	89.91	88.34	99.11	99.78		89.46	89.01	89.01	85.87	98.66	99.33	98.43	89.01	89.01	84.3	89.01	89.01	89.01	87.44	88.57	99.11	98.66	99.78	89.46	89.24	89.24	89.93	89.01	87.67	89.24
PnUGT94Q26-V6	90.13	99.55	99.32	88.57	90.58	99.1	90.58	90.13	90.36	90.36	90.58	90.13	99.32	89.91	91.03	90.81	91.26	96.61	91.03	95.07	98.42	89.91	89.69	89.46		99.32	99.32	95.7	89.46	89.69	89.24	99.32	99.32	94.57	99.32	99.32	99.32	90.13	98.87	89.91	89.46	89.24	99.77	99.55	99.55	99.32	99.32	90.36	99.55
PnUGT94Q26-V15	89.69	99.32	99.55	88.12	90.36	98.87	90.13	89.91	90.13	90.13	90.36	89.91	99.1	89.46	90.81	90.58	91.03	96.38	90.81	94.84	98.64	89.46	89.24	89.01	99.32		99.1	95.93	89.01	89.24	88.79	99.55	99.55	94.8	99.55	99.55	99.55	89.91	98.64	89.46	89.01	88.79	99.55	99.32	99.32	99.1	99.55	90.13	99.77
PnUGT94Q26-V3	89.69	99.32	99.1	88.12	90.36	98.87	90.13	89.91	90.13	90.13	90.36	89.91	99.55	89.46	90.81	90.58	91.03	96.38	90.81	94.84	98.19	89.46	89.24	89.01	99.32	99.1		95.7	89.01	89.24	88.79	99.1	99.1	94.34	99.1	99.1	99.1	89.91	99.1	89.46	89.01	88.79	99.55	99.77	99.32	99.1	99.1	90.13	99.32
PnUGT94Q26-V16	86.55	95.7	95.93	84.98	87	95.25	86.77	86.77	87	86.77	87	86.77	95.7	86.32	87.89	87.67	88.12	93.44	87.89	91.93	95.02	86.55	86.1	85.87	95.7	95.93	95.7		86.1	86.1	85.87	95.93	95.93	91.18	95.93	95.93	95.93	86.77	95.25	86.32	86.1	85.65	95.93	95.93	95.7	95.48	95.93	87	96.15
PnUGT94Q25-V3	98.88	89.24	89.01	97.76	87.89	88.79	87.89	87.25	87.67	87.67	87.89	87.44	89.01	98.88	87.22	87	87.44	87.44	87.22	90.13	88.34	99.55	98.88	98.66	89.46	89.01	89.01	86.1		98.88	99.33	89.01	89.01	84.3	89.01	89.01	89.01	87.44	88.57	99.55	99.55	98.43	89.46	89.24	89.24	89.93	89.01	87.67	89.24
PnUGT94Q31-V6	99.55	89.46	89.24	98.43	88.12	89.01	88.12	87.47	87.89	87.89	88.12	87.67	89.24	99.55	87.67	87.44	87.89	88.12	87.67	90.58	88.57	99.33	99.55	99.33	89.69	89.24	89.24	86.1	98.88		98.66	89.24	89.24	84.53	89.24	89.24	89.24	87.67	88.79	99.33	98.88	99.11	89.69	89.46	89.46	90.16	89.24	87.89	89.46
PnUGT94Q25-V2	98.66	89.01	88.79	97.54	87.67	88.57	87.67	87.02	87.44	87.44	87.67	87.22	88.79	98.66	86.77	86.55	87	87.22	86.77	89.69	88.12	99.33	98.66	98.43	89.24	88.79	88.79	85.87	99.33	98.66		88.79	88.79	84.08	88.79	88.79	88.79	87.22	88.34	99.33	99.33	98.21	89.24	89.01	89.01	89.71	88.79	87.44	89.01
PnUGT94Q26-V9	89.69	99.32	99.55	88.12	90.36	98.87	90.13	89.91	90.13	90.13	90.36	89.91	99.1	89.46	90.81	90.58	91.03	96.38	90.81	94.84	98.64	89.46	89.24	89.01	99.32	99.55	99.1	95.93	89.01	89.24	88.79		99.55	95.02	99.55	99.55	99.55	89.91	98.64	89.46	89.01	88.79	99.55	99.32	99.32	99.1	99.55	90.13	99.77
PnUGT94Q26-V18	89.69	99.32	99.55	88.12	90.58	98.87	90.36	90.13	90.36	90.36	90.58	90.13	99.1	89.46	91.03	90.81	91.26	96.61	91.03	95.07	98.64	89.46	89.24	89.01	99.32	99.55	99.1	95.93	89.01	89.24	88.79	99.55		94.8	99.55	99.55	99.55	90.13	98.64	89.46	89.01	88.79	99.55	99.32	99.32	99.1	99.55	90.36	99.77
PnUGT94Q26-V10	84.98	94.57	94.8	85.07	86.32	94.12	86.1	85.87	86.1	86.1	86.32	85.87	94.57	84.75	86.55	86.32	86.77	91.63	86.55	90.13	93.89	84.75	84.53	84.3	94.57	94.8	94.34	91.18	84.3	84.53	84.08	95.02	94.8		94.8	94.8	94.8	85.87	93.89	84.75	84.3	84.08	94.8	94.57	94.57	94.34	94.8	86.1	95.02
PnUGT94Q26-V19	89.69	99.32	99.55	88.12	90.36	98.87	90.13	89.91	90.13	90.13	90.36	89.91	99.1	89.46	90.81	90.58	91.03	96.38	90.81	94.84	98.64	89.46	89.24	89.01	99.32	99.55	99.1	95.93	89.01	89.24	88.79	99.55	99.55	94.8		99.55	99.55	89.91	98.64	89.46	89.01	88.79	99.55	99.32	99.32	99.1	99.55	90.13	99.77
PnUGT94Q26-V11	89.69	99.32	99.55	88.12	90.36	98.87	90.13	89.91	90.13	90.13	90.36	89.91	99.1	89.46	90.81	90.58	91.03	96.38	90.81	94.84	98.64	89.46	89.24	89.01	99.32	99.55	99.1	95.93	89.01	89.24	88.79	99.55	99.55	94.8	99.55		99.55	89.91	98.64	89.46	89.01	88.79	99.55	99.32	99.32	99.1	99.55	90.13	99.77
PnUGT94Q26-V12	89.69	99.32	99.55	88.12	90.36	98.87	90.13	89.91	90.13	90.13	90.36	89.91	99.1	89.46	90.81	90.58	91.03	96.38	90.81	94.84	98.64	89.46	89.24	89.01	99.32	99.55	99.1	95.93	89.01	89.24	88.79	99.55	99.55	94.8	99.55	99.55		89.91	98.64	89.46	89.01	88.79	99.55	99.32	99.32	99.1	99.55	90.13	99.77
PnUGT94Q27-V8	88.12	90.13	90.13	86.77	99.55	91.03	99.33	99.1	99.78	99.33	99.33	99.33	89.91	87.89	95.96	96.19	95.74	91.48	95.52	92.6	91.26	87.89	87.67	87.44	90.13	89.91	89.91	86.77	87.44	87.67	87.22	89.91	90.13	85.87	89.91	89.91	89.91		90.81	87.89	87.44	87.22	90.36	90.13	90.13	89.91	89.91	99.55	90.13
PnUGT94Q26-V21	89.24	98.87	98.87	87.67	91.26	99.77	91.03	90.58	91.03	91.03	91.26	90.81	99.1	89.01	91.26	91.48	91.03	97.29	90.81	95.29	97.74	89.01	88.79	88.57	98.87	98.64	99.1	95.25	88.57	88.79	88.34	98.64	98.64	93.89	98.64	98.64	98.64	90.81		89.01	88.57	88.34	99.1	99.32	98.87	98.64	98.64	91.03	98.87
PnUGT94Q25-V5	99.33	89.69	89.46	98.21	88.34	89.24	88.34	87.7	88.12	88.12	88.34	87.89	89.46	99.33	87.44	87.22	87.67	87.89	87.44	90.36	88.79	99.55	99.33	99.11	89.91	89.46	89.46	86.32	99.55	99.33	99.33	89.46	89.46	84.75	89.46	89.46	89.46	87.89	89.01		99.55	98.88	89.91	89.69	89.69	90.38	89.46	88.12	89.69
PnUGT94Q25-V1	98.88	89.24	89.01	97.76	87.89	88.79	87.89	87.25	87.67	87.67	87.89	87.44	89.01	98.88	87	86.77	87.22	87.44	87	89.91	88.34	99.55	98.88	98.66	89.46	89.01	89.01	86.1	99.55	98.88	99.33	89.01	89.01	84.3	89.01	89.01	89.01	87.44	88.57	99.55		98.43	89.46	89.24	89.24	89.93	89.01	87.67	89.24
PnUGT94Q31-V3	99.11	89.01	88.79	98.88	87.67	88.57	87.67	87.02	87.44	87.44	87.67	87.22	88.79	99.11	86.77	86.55	87	87.22	86.77	89.69	88.12	98.88	99.55	99.78	89.24	88.79	88.79	85.65	98.43	99.11	98.21	88.79	88.79	84.08	88.79	88.79	88.79	87.22	88.34	98.88	98.43		89.24	89.01	89.01	89.71	88.79	87.44	89.01
PnUGT94Q26-V4	90.13	99.77	99.55	88.57	90.81	99.32	90.58	90.36	90.58	90.58	90.81	90.36	99.55	89.91	91.26	91.03	91.48	96.83	91.26	95.29	98.64	89.91	89.69	89.46	99.77	99.55	99.55	95.93	89.46	89.69	89.24	99.55	99.55	94.8	99.55	99.55	99.55	90.36	99.1	89.91	89.46	89.24		99.77	99.77	99.55	99.55	90.58	99.77
PnUGT94Q26-V5	89.91	99.55	99.32	88.34	90.58	99.1	90.36	90.13	90.36	90.36	90.58	90.13	99.77	89.69	91.03	90.81	91.26	96.61	91.03	95.07	98.42	89.69	89.46	89.24	99.55	99.32	99.77	95.93	89.24	89.46	89.01	99.32	99.32	94.57	99.32	99.32	99.32	90.13	99.32	89.69	89.24	89.01	99.77		99.55	99.32	99.32	90.36	99.55
PnUGT94Q26-V1	89.91	99.55	99.32	88.34	90.58	99.1	90.36	90.13	90.36	90.36	90.58	90.13	99.32	89.69	91.03	90.81	91.26	96.61	91.03	95.07	98.42	89.69	89.46	89.24	99.55	99.32	99.32	95.7	89.24	89.46	89.01	99.32	99.32	94.57	99.32	99.32	99.32	90.13	98.87	89.69	89.24	89.01	99.77	99.55		99.32	99.32	90.36	99.55
PnUGT94Q26-V7	90.6	99.32	99.1	89.04	90.36	98.87	90.13	89.71	90.13	90.13	90.36	89.91	99.1	90.38	90.81	90.58	91.03	96.38	90.81	94.84	98.19	90.38	90.16	89.93	99.32	99.1	99.1	95.48	89.93	90.16	89.71	99.1	99.1	94.34	99.1	99.1	99.1	89.91	98.64	90.38	89.93	89.71	99.55	99.32	99.32		99.1	90.13	99.32
PnUGT94Q26-V13	89.69	99.32	99.55	88.12	90.36	98.87	90.13	89.91	90.13	90.13	90.36	89.91	99.1	89.46	90.81	90.58	91.03	96.38	90.81	94.84	98.64	89.46	89.24	89.01	99.32	99.55	99.1	95.93	89.01	89.24	88.79	99.55	99.55	94.8	99.55	99.55	99.55	89.91	98.64	89.46	89.01	88.79	99.55	99.32	99.32	99.1		90.13	99.77
PnUGT94Q27-V7	88.34	90.36	90.36	87	99.55	91.26	99.33	99.55	99.78	99.33	99.78	99.78	90.13	88.12	95.96	96.19	95.74	91.7	95.52	92.83	91.48	88.12	87.89	87.67	90.36	90.13	90.13	87	87.67	87.89	87.44	90.13	90.36	86.1	90.13	90.13	90.13	99.55	91.03	88.12	87.67	87.44	90.58	90.36	90.36	90.13	90.13		90.36
PnUGT94Q26-V17	89.91	99.55	99.77	88.34	90.58	99.1	90.36	90.13	90.36	90.36	90.58	90.13	99.32	89.69	91.03	90.81	91.26	96.61	91.03	95.07	98.87	89.69	89.46	89.24	99.55	99.77	99.32	96.15	89.24	89.46	89.01	99.77	99.77	95.02	99.77	99.77	99.77	90.13	98.87	89.69	89.24	89.01	99.77	99.55	99.55	99.32	99.77	90.36
PnUGT94Q31-V7	99.78	89.69	89.46	98.66	88.34	89.24	88.34	87.7	88.12	88.12	88.34	87.89	89.46	99.78	87.44	87.22	87.67	87.89	87.44	90.36	88.79	99.55	99.78	99.55	89.91	89.46	89.46	86.32	99.11	99.78	98.88	89.46	89.46	84.75	89.46	89.46	89.46	87.89	89.01	99.55	99.11	99.33	89.91	89.69	89.69	90.38	89.46	88.12	89.69
PnUGT94Q25	99.11	89.46	89.24	97.99	88.12	89.01	88.12	87.47	87.89	87.89	88.12	87.67	89.24	99.11	87.22	87	87.44	87.67	87.22	90.13	88.57	99.78	99.11	98.88	89.69	89.24	89.24	86.32	99.78	99.11	99.55	89.24	89.24	84.53	89.24	89.24	89.24	87.67	88.79	99.78	99.78	98.66	89.69	89.46	89.46	90.16	89.24	87.89	89.46
[truncated: 2 more columns]

## Sheet: Table S7
Table S7. The statistics of clones and activities of PnUGT94s from the cDNA of P. notoginseng leaf of other place
Enzymes	P75 primer pair	P75-new1 primer pair	P75-new2 primer pair	P75-new3 primer pair	The sum of clones for each enzyme	Activities
PnUGT94Q25-V6				1	1	extend a glucose moiety at C3-O-Glc and C20-O-Glc of PPD-type ginsenosides
PnUGT94Q26-V17-2 (same as PnUGT94Q26-V17)		80			80	extend a glucose moiety at C3-O-Glc of PPD-type ginsenosides
PnUGT94Q31-V7-2 (same as PnUGT94Q31-V7)			58		58	extend a glucose moiety at C3-O-Glc and C20-O-Glc of PPD-type ginsenosides
PnUGT94Q25-2 (same as PnUGT94Q25)				80	80	extend a glucose moiety at C3-O-Glc and C20-O-Glc of PPD-type ginsenosides
PnUGT94Q25-V7				1	1	Not detected
PnUGT94Q25-V8				1	1	extend a glucose moiety at C20-O-Glc of PPD-type ginsenosides
PnUGT94Q25-V9				1	1	Not detected
PnUGT94Q31-V8			1		1	Not detected
PnUGT94Q31-V9			1		1	extend a glucose moiety at C3-O-Glc and C20-O-Glc of PPD-type ginsenosides
PnUGT94Q31-V10				1	1	Not detected
PnUGT94Q31-V11	2				2	Not detected
PnUGT94Q31-V12	1				1	extend a glucose moiety at C3-O-Glc and C20-O-Glc of PPD-type ginsenosides
PnUGT94Q25-V10	1				1	extend a glucose moiety at C3-O-Glc and C20-O-Glc of PPD-type ginsenosides
Sum	4	80	60	85	229
The sum of enzymes for each primer pair	3	1	3	6

## Sheet: Table S8
Table S8. The identity matrix of amino acid sequences of PnUGT94s from the cDNA of P. notoginseng leaf of other place
Identity (%)	PnUGT94Q25-V6	PnUGT94Q26-V17-2	PnUGT94Q31-V7-2	PnUGT94Q25-2	PnUGT94Q25-V7	PnUGT94Q25-V8	PnUGT94Q25-V9	PnUGT94Q31-V8	PnUGT94Q31-V9	PnUGT94Q31-V10	PnUGT94Q31-V11	PnUGT94Q31-V12	PnUGT94Q25-V10
PnUGT94Q25-V6		89.24	99.11	99.78	99.55	99.55	99.55	98.88	98.88	98.88	95.75	98.88	99.55
PnUGT94Q26-V17-2	89.24		89.69	89.46	89.24	89.46	89.24	89.46	89.46	89.46	86.32	89.46	89.24
PnUGT94Q31-V7-2	99.11	89.69		99.33	99.11	99.11	99.11	99.78	99.78	99.78	96.64	99.78	99.11
PnUGT94Q25-2	99.78	89.46	99.33		99.78	99.78	99.78	99.11	99.11	99.11	95.97	99.11	99.78
PnUGT94Q25-V7	99.55	89.24	99.11	99.78		99.55	99.55	98.88	98.88	98.88	95.75	98.88	99.55
PnUGT94Q25-V8	99.55	89.46	99.11	99.78	99.55		99.55	98.88	98.88	98.88	95.75	98.88	99.55
PnUGT94Q25-V9	99.55	89.24	99.11	99.78	99.55	99.55		98.88	98.88	98.88	95.75	98.88	99.55
PnUGT94Q31-V8	98.88	89.46	99.78	99.11	98.88	98.88	98.88		99.55	99.55	96.42	99.55	98.88
PnUGT94Q31-V9	98.88	89.46	99.78	99.11	98.88	98.88	98.88	99.55		99.55	96.42	99.55	98.88
PnUGT94Q31-V10	98.88	89.46	99.78	99.11	98.88	98.88	98.88	99.55	99.55		96.42	99.55	98.88
PnUGT94Q31-V11	95.75	86.32	96.64	95.97	95.75	95.75	95.75	96.42	96.42	96.42		96.42	95.75
PnUGT94Q31-V12	98.88	89.46	99.78	99.11	98.88	98.88	98.88	99.55	99.55	99.55	96.42		98.88
PnUGT94Q25-V10	99.55	89.24	99.11	99.78	99.55	99.55	99.55	98.88	98.88	98.88	95.75	98.88

## Sheet: Table S9
Table S9. The identity matrix of amino acid sequences of all cloned UGT from P. ginseng and P. notoginseng
Identity (%)	PgUGT94Q2	PgUGT94Q5-V1	PgUGT94Q7	PgUGT94Q8	PgUGT94Q9	PgUGT94Q3	PgUGT94Q10	PgUGT94Q11	PgUGT94Q15	PgUGT94Q11-V1	PgUGT94Q5-V2	PgUGT94Q11-V2	PgUGT94Q15-V1	PgUGT94Q2-V3	PgUGT94Q2-V12	PgUGT94Q10-V1	PgUGT94Q13	PgUGT94Q16	PgUGT94Q2-V6	PgUGT94Q2-V10	PgUGT94Q2-V8	PgUGT94Q5-V4	PgUGT94Q12	PgUGT94Q11-V3	PgUGT94Q2-V4	PgUGT94Q18	PgUGT94Q19	PgUGT94Q4-V5	PgUGT94Q30	PgUGT94Q4-V6	PgUGT94Q6	PgUGT94Q4-V3	PgUGT94Q21	PgUGT94Q4-V7	PgUGT94Q22	PgUGT94Q1-V1	PgUGT94Q29	PgUGT94Q23	PgUGT94Q4-V2	PgUGT94Q2-V2	PgUGT94Q20	PgUGT94Q2-V11	PgUGT94Q24	PgUGT94Q4-V1	PgUGT94Q5-V3	PgUGT94Q4-V4	PgUGT94Q2-V7	PgUGT94Q2-V9	PgUGT94Q2-V5
PgUGT94Q2		97.29	91.93	93.05	95.29	92.38	92.53	91.7	95.52	91.03	97.06	90.81	95.74	99.77	99.55	92.76	90.81	96.38	99.77	99.55	99.77	97.06	91.26	90.81	99.77	93.67	95.52	88.79	90.95	88.79	91.86	88.79	90.13	89.01	98.64	99.1	89.46	90.36	88.79	99.77	95.02	99.77	94.62	89.01	97.06	88.79	99.77	99.77	99.77
PgUGT94Q5-V1	97.29		93.27	92.6	95.74	91.7	92.53	91.26	97.76	90.58	99.77	90.36	97.53	97.06	97.29	93.21	91.7	97.74	97.06	96.83	97.06	99.77	92.15	90.36	97.06	95.25	97.53	88.57	91.18	88.57	91.86	88.57	90.58	88.79	98.64	98.19	89.24	89.46	88.57	97.06	97.06	97.06	96.86	88.79	99.77	88.57	97.06	97.06	97.06
PgUGT94Q7	91.93	93.27		97.09	93.05	95.52	96.19	97.53	94.17	97.31	93.05	97.09	94.39	91.7	91.93	95.96	98.43	91.48	91.7	91.48	91.7	93.05	98.88	97.09	91.7	88.57	92.83	88.34	88.12	88.34	88.79	88.34	90.36	88.57	93.27	92.38	89.24	89.46	88.34	91.7	90.58	91.7	94.84	88.57	93.05	88.34	91.7	91.7	91.7
PgUGT94Q8	93.05	92.6	97.09		95.96	94.62	95.52	98.65	94.84	97.98	92.38	97.76	95.07	92.83	93.05	95.29	96.86	92.6	92.83	92.6	92.83	92.38	97.31	97.76	92.83	89.91	92.83	88.79	87.22	88.79	89.01	88.79	90.13	89.01	93.05	93.05	89.69	91.26	88.79	92.83	90.36	92.83	94.17	89.01	92.38	88.79	92.83	92.83	92.83
PgUGT94Q9	95.29	95.74	93.05	95.96		91.26	92.38	95.52	97.98	94.84	95.52	94.62	98.21	95.07	95.29	92.15	93.72	96.64	95.07	94.84	95.07	95.52	93.27	94.62	95.07	93.27	95.96	90.36	88.79	90.36	90.58	90.36	91.48	90.58	95.29	95.29	91.26	93.5	90.36	95.07	93.72	95.07	96.41	90.58	95.52	90.36	95.07	95.07	95.07
PgUGT94Q3	92.38	91.7	95.52	94.62	91.26		95.07	94.84	91.48	95.07	91.48	94.84	91.7	92.15	92.83	95.29	94.84	91.7	92.15	91.93	92.15	91.48	95.29	94.84	92.15	88.12	91.7	86.32	86.77	86.32	87.67	86.32	87.67	86.55	92.38	92.15	86.77	88.57	86.32	92.15	89.69	92.15	91.7	86.55	91.48	86.32	92.15	92.15	92.15
PgUGT94Q10	92.53	92.53	96.19	95.52	92.38	95.07		96.86	90.36	97.53	92.31	97.31	90.58	92.31	92.53	99.32	96.41	94.8	92.31	92.08	92.31	92.31	95.96	97.31	92.31	88.69	90.81	86.1	88.69	86.1	90.5	86.1	87.22	86.32	92.53	92.99	86.77	89.91	86.1	92.31	91.18	92.31	91.26	86.32	92.31	86.1	92.31	92.31	92.31
PgUGT94Q11	91.7	91.26	97.53	98.65	95.52	94.84	96.86		93.5	99.33	91.03	99.1	93.72	91.48	91.7	96.64	98.21	92.15	91.48	91.26	91.48	91.03	97.76	99.1	91.48	88.79	91.48	88.34	86.77	88.34	88.57	88.34	89.46	88.57	91.7	91.7	89.24	91.48	88.34	91.48	89.24	91.48	92.83	88.57	91.03	88.34	91.48	91.48	91.48
PgUGT94Q15	95.52	97.76	94.17	94.84	97.98	91.48	90.36	93.5		92.83	97.53	92.6	99.78	95.29	95.52	91.03	93.95	95.52	95.29	95.07	95.29	97.53	94.39	92.6	95.29	94.39	97.31	90.58	89.01	90.58	89.69	90.58	92.6	90.81	96.86	95.96	91.48	91.48	90.58	95.29	94.84	95.29	97.53	90.81	97.53	90.58	95.29	95.29	95.29
PgUGT94Q11-V1	91.03	90.58	97.31	97.98	94.84	95.07	97.53	99.33	92.83		90.36	99.78	93.05	90.81	91.03	97.31	98.88	92.83	90.81	90.58	90.81	90.36	98.43	99.78	90.81	88.12	90.81	88.34	86.77	88.34	88.57	88.34	89.46	88.57	91.03	91.03	89.24	92.15	88.34	90.81	89.24	90.81	92.15	88.57	90.36	88.34	90.81	90.81	90.81
PgUGT94Q5-V2	97.06	99.77	93.05	92.38	95.52	91.48	92.31	91.03	97.53	90.36		90.13	97.31	96.83	97.06	92.99	91.48	97.51	96.83	96.61	96.83	99.55	91.93	90.13	96.83	95.02	97.31	88.34	90.95	88.34	91.63	88.34	90.36	88.57	98.42	97.96	89.01	89.24	88.34	96.83	96.83	96.83	96.64	88.57	99.55	88.34	96.83	96.83	96.83
PgUGT94Q11-V2	90.81	90.36	97.09	97.76	94.62	94.84	97.31	99.1	92.6	99.78	90.13		92.83	90.58	90.81	97.09	98.65	92.6	90.58	90.36	90.58	90.13	98.21	99.55	90.58	87.89	90.58	88.12	86.55	88.12	88.34	88.12	89.24	88.34	90.81	90.81	89.01	91.93	88.12	90.58	89.01	90.58	91.93	88.34	90.13	88.12	90.58	90.58	90.58
PgUGT94Q15-V1	95.74	97.53	94.39	95.07	98.21	91.7	90.58	93.72	99.78	93.05	97.31	92.83		95.52	95.74	90.81	94.17	95.29	95.52	95.29	95.52	97.31	94.62	92.83	95.52	94.17	97.09	90.81	89.24	90.81	89.91	90.81	92.83	91.03	97.09	95.74	91.7	91.7	90.81	95.52	94.62	95.52	97.76	91.03	97.31	90.81	95.52	95.52	95.52
PgUGT94Q2-V3	99.77	97.06	91.7	92.83	95.07	92.15	92.31	91.48	95.29	90.81	96.83	90.58	95.52		99.34	92.53	90.58	96.15	99.55	99.32	99.55	96.83	91.03	90.58	99.56	93.44	95.29	88.57	90.72	88.57	91.63	88.57	89.91	88.79	98.42	98.87	89.24	90.13	88.57	99.55	94.8	99.55	94.39	88.79	96.83	88.57	99.55	99.55	99.55
PgUGT94Q2-V12	99.55	97.29	91.93	93.05	95.29	92.83	92.53	91.7	95.52	91.03	97.06	90.81	95.74	99.34		92.76	90.81	96.38	99.32	99.1	99.32	97.06	91.26	90.81	99.34	93.67	95.52	88.79	90.95	88.79	91.86	88.79	90.13	89.01	98.64	98.64	89.46	90.36	88.79	99.32	95.02	99.32	94.62	89.01	97.06	88.79	99.32	99.32	99.32
PgUGT94Q10-V1	92.76	93.21	95.96	95.29	92.15	95.29	99.32	96.64	91.03	97.31	92.99	97.09	90.81	92.53	92.76		96.19	95.48	92.53	92.31	92.53	92.99	95.74	97.09	92.53	89.37	91.48	85.87	88.46	85.87	90.27	85.87	87	86.1	92.76	93.67	86.55	89.69	85.87	92.53	91.86	92.53	91.03	86.1	92.99	85.87	92.53	92.53	92.53
PgUGT94Q13	90.81	91.7	98.43	96.86	93.72	94.84	96.41	98.21	93.95	98.88	91.48	98.65	94.17	90.58	90.81	96.19		91.7	90.58	90.36	90.58	91.48	99.55	98.65	90.58	88.57	91.26	88.79	87.22	88.79	87.89	88.79	90.58	89.01	92.15	90.81	89.69	91.03	88.79	90.58	89.69	90.58	93.27	89.01	91.48	88.79	90.58	90.58	90.58
PgUGT94Q16	96.38	97.74	91.48	92.6	96.64	91.7	94.8	92.15	95.52	92.83	97.51	92.6	95.29	96.15	96.38	95.48	91.7		96.15	95.93	96.15	97.51	91.26	92.6	96.15	93.89	95.96	87.89	90.5	87.89	92.31	87.89	89.01	88.12	96.38	97.29	88.57	91.7	87.89	96.15	96.38	96.15	94.62	88.12	97.51	87.89	96.15	96.15	96.15
PgUGT94Q2-V6	99.77	97.06	91.7	92.83	95.07	92.15	92.31	91.48	95.29	90.81	96.83	90.58	95.52	99.55	99.32	92.53	90.58	96.15		99.32	99.55	96.83	91.03	90.58	99.55	93.44	95.29	88.57	90.72	88.57	91.63	88.57	89.91	88.79	98.42	98.87	89.24	90.13	88.57	99.55	94.8	99.55	94.39	88.79	96.83	88.57	99.55	99.55	99.55
PgUGT94Q2-V10	99.55	96.83	91.48	92.6	94.84	91.93	92.08	91.26	95.07	90.58	96.61	90.36	95.29	99.32	99.1	92.31	90.36	95.93	99.32		99.32	96.61	90.81	90.36	99.32	93.21	95.07	88.34	90.5	88.34	91.4	88.34	89.69	88.57	98.19	98.64	89.01	89.91	88.34	99.32	94.57	99.32	94.17	88.57	96.61	88.34	99.32	99.32	99.32
PgUGT94Q2-V8	99.77	97.06	91.7	92.83	95.07	92.15	92.31	91.48	95.29	90.81	96.83	90.58	95.52	99.55	99.32	92.53	90.58	96.15	99.55	99.32		96.83	91.03	90.58	99.55	93.44	95.29	88.57	90.72	88.57	91.63	88.57	89.91	88.79	98.42	98.87	89.24	90.13	88.57	99.55	94.8	99.55	94.39	88.79	96.83	88.57	99.55	99.55	99.55
PgUGT94Q5-V4	97.06	99.77	93.05	92.38	95.52	91.48	92.31	91.03	97.53	90.36	99.55	90.13	97.31	96.83	97.06	92.99	91.48	97.51	96.83	96.61	96.83		91.93	90.13	96.83	95.02	97.31	88.34	90.95	88.34	91.63	88.34	90.36	88.57	98.42	97.96	89.01	89.24	88.34	96.83	96.83	96.83	96.64	88.57	99.55	88.34	96.83	96.83	96.83
PgUGT94Q12	91.26	92.15	98.88	97.31	93.27	95.29	95.96	97.76	94.39	98.43	91.93	98.21	94.62	91.03	91.26	95.74	99.55	91.26	91.03	90.81	91.03	91.93		98.21	91.03	88.79	91.7	89.01	87.44	89.01	88.12	89.01	91.03	89.24	92.6	91.26	89.91	90.58	89.01	91.03	89.91	91.03	93.72	89.24	91.93	89.01	91.03	91.03	91.03
PgUGT94Q11-V3	90.81	90.36	97.09	97.76	94.62	94.84	97.31	99.1	92.6	99.78	90.13	99.55	92.83	90.58	90.81	97.09	98.65	92.6	90.58	90.36	90.58	90.13	98.21		90.58	87.89	90.58	88.12	86.55	88.12	88.34	88.12	89.24	88.34	90.81	90.81	89.01	91.93	88.12	90.58	89.01	90.58	91.93	88.34	90.13	88.12	90.58	90.58	90.58
PgUGT94Q2-V4	99.77	97.06	91.7	92.83	95.07	92.15	92.31	91.48	95.29	90.81	96.83	90.58	95.52	99.56	99.34	92.53	90.58	96.15	99.55	99.32	99.55	96.83	91.03	90.58		93.44	95.29	88.57	90.72	88.57	91.63	88.57	89.91	88.79	98.42	98.87	89.24	90.13	88.57	99.55	94.8	99.55	94.39	88.79	96.83	88.57	99.55	99.55	99.55
PgUGT94Q18	93.67	95.25	88.57	89.91	93.27	88.12	88.69	88.79	94.39	88.12	95.02	87.89	94.17	93.44	93.67	89.37	88.57	93.89	93.44	93.21	93.44	95.02	88.79	87.89	93.44		94.42	89.51	89.86	89.51	89.59	89.51	88.57	89.73	94.34	94.12	89.29	87.89	89.51	93.44	95.72	93.44	92.15	89.73	95.02	89.51	93.44	93.44	93.44
PgUGT94Q19	95.52	97.53	92.83	92.83	95.96	91.7	90.81	91.48	97.31	90.81	97.31	90.58	97.09	95.29	95.52	91.48	91.26	95.96	95.29	95.07	95.29	97.31	91.7	90.58	95.29	94.42		91.07	91.52	91.07	90.13	91.07	90.36	91.29	96.19	96.41	91.52	89.91	91.07	95.29	97.32	95.29	96.64	91.29	97.31	91.07	95.29	95.29	95.29
PgUGT94Q4-V5	88.79	88.57	88.34	88.79	90.36	86.32	86.1	88.34	90.58	88.34	88.34	88.12	90.81	88.57	88.79	85.87	88.79	87.89	88.57	88.34	88.57	88.34	89.01	88.12	88.57	89.51	91.07		96.88	99.55	95.52	99.55	97.53	99.33	89.01	88.79	99.11	96.19	99.55	88.57	91.52	88.57	91.26	99.78	88.34	99.55	88.57	88.57	88.57
PgUGT94Q30	90.95	91.18	88.12	87.22	88.79	86.77	88.69	86.77	89.01	86.77	90.95	86.55	89.24	90.72	90.95	88.46	87.22	90.5	90.72	90.5	90.72	90.95	87.44	86.55	90.72	89.86	91.52	96.88		96.88	98.19	96.88	94.84	96.65	91.18	91.4	97.54	93.5	96.88	90.72	94.14	90.72	90.81	97.1	90.95	96.88	90.72	90.72	90.72
PgUGT94Q4-V6	88.79	88.57	88.34	88.79	90.36	86.32	86.1	88.34	90.58	88.34	88.34	88.12	90.81	88.57	88.79	85.87	88.79	87.89	88.57	88.34	88.57	88.34	89.01	88.12	88.57	89.51	91.07	99.55	96.88		95.52	99.55	97.53	99.33	89.01	88.79	99.11	96.19	99.55	88.57	91.52	88.57	91.26	99.78	88.34	99.55	88.57	88.57	88.57
PgUGT94Q6	91.86	91.86	88.79	89.01	90.58	87.67	90.5	88.57	89.69	88.57	91.63	88.34	89.91	91.63	91.86	90.27	87.89	92.31	91.63	91.4	91.63	91.63	88.12	88.34	91.63	89.59	90.13	95.52	98.19	95.52		95.52	95.52	95.29	91.86	92.31	96.19	95.29	95.52	91.63	92.76	91.63	91.48	95.74	91.63	95.52	91.63	91.63	91.63
PgUGT94Q4-V3	88.79	88.57	88.34	88.79	90.36	86.32	86.1	88.34	90.58	88.34	88.34	88.12	90.81	88.57	88.79	85.87	88.79	87.89	88.57	88.34	88.57	88.34	89.01	88.12	88.57	89.51	91.07	99.55	96.88	99.55	95.52		97.53	99.33	89.01	88.79	99.11	96.19	99.55	88.57	91.52	88.57	91.26	99.78	88.34	99.55	88.57	88.57	88.57
PgUGT94Q21	90.13	90.58	90.36	90.13	91.48	87.67	87.22	89.46	92.6	89.46	90.36	89.24	92.83	89.91	90.13	87	90.58	89.01	89.91	89.69	89.91	90.36	91.03	89.24	89.91	88.57	90.36	97.53	94.84	97.53	95.52	97.53		97.31	91.03	90.13	97.09	97.31	97.53	89.91	89.46	89.91	93.27	97.76	90.36	97.53	89.91	89.91	89.91
PgUGT94Q4-V7	89.01	88.79	88.57	89.01	90.58	86.55	86.32	88.57	90.81	88.57	88.57	88.34	91.03	88.79	89.01	86.1	89.01	88.12	88.79	88.57	88.79	88.57	89.24	88.34	88.79	89.73	91.29	99.33	96.65	99.33	95.29	99.33	97.31		89.24	89.01	98.88	96.41	99.33	88.79	91.29	88.79	91.48	99.55	88.57	99.33	88.79	88.79	88.79
PgUGT94Q22	98.64	98.64	93.27	93.05	95.29	92.38	92.53	91.7	96.86	91.03	98.42	90.81	97.09	98.42	98.64	92.76	92.15	96.38	98.42	98.19	98.42	98.42	92.6	90.81	98.42	94.34	96.19	89.01	91.18	89.01	91.86	89.01	91.03	89.24		97.74	89.69	89.91	89.01	98.42	95.7	98.42	95.96	89.24	98.42	89.01	98.42	98.42	98.42
PgUGT94Q1-V1	99.1	98.19	92.38	93.05	95.29	92.15	92.99	91.7	95.96	91.03	97.96	90.81	95.74	98.87	98.64	93.67	90.81	97.29	98.87	98.64	98.87	97.96	91.26	90.81	98.87	94.12	96.41	88.79	91.4	88.79	92.31	88.79	90.13	89.01	97.74		89.46	90.36	88.79	98.87	95.93	98.87	95.07	89.01	97.96	88.79	98.87	98.87	98.87
PgUGT94Q29	89.46	89.24	89.24	89.69	91.26	86.77	86.77	89.24	91.48	89.24	89.01	89.01	91.7	89.24	89.46	86.55	89.69	88.57	89.24	89.01	89.24	89.01	89.91	89.01	89.24	89.29	91.52	99.11	97.54	99.11	96.19	99.11	97.09	98.88	89.69	89.46		95.74	99.11	89.24	92.19	89.24	91.7	99.33	89.01	99.11	89.24	89.24	89.24
PgUGT94Q23	90.36	89.46	89.46	91.26	93.5	88.57	89.91	91.48	91.48	92.15	89.24	91.93	91.7	90.13	90.36	89.69	91.03	91.7	90.13	89.91	90.13	89.24	90.58	91.93	90.13	87.89	89.91	96.19	93.5	96.19	95.29	96.19	97.31	96.41	89.91	90.36	95.74		96.19	90.13	88.12	90.13	92.15	96.41	89.24	96.19	90.13	90.13	90.13
PgUGT94Q4-V2	88.79	88.57	88.34	88.79	90.36	86.32	86.1	88.34	90.58	88.34	88.34	88.12	90.81	88.57	88.79	85.87	88.79	87.89	88.57	88.34	88.57	88.34	89.01	88.12	88.57	89.51	91.07	99.55	96.88	99.55	95.52	99.55	97.53	99.33	89.01	88.79	99.11	96.19		88.57	91.52	88.57	91.26	99.78	88.34	99.55	88.57	88.57	88.57
PgUGT94Q2-V2	99.77	97.06	91.7	92.83	95.07	92.15	92.31	91.48	95.29	90.81	96.83	90.58	95.52	99.55	99.32	92.53	90.58	96.15	99.55	99.32	99.55	96.83	91.03	90.58	99.55	93.44	95.29	88.57	90.72	88.57	91.63	88.57	89.91	88.79	98.42	98.87	89.24	90.13	88.57		94.8	99.55	94.39	88.79	96.83	88.57	99.55	99.55	99.55
PgUGT94Q20	95.02	97.06	90.58	90.36	93.72	89.69	91.18	89.24	94.84	89.24	96.83	89.01	94.62	94.8	95.02	91.86	89.69	96.38	94.8	94.57	94.8	96.83	89.91	89.01	94.8	95.72	97.32	91.52	94.14	91.52	92.76	91.52	89.46	91.29	95.7	95.93	92.19	88.12	91.52	94.8		94.8	93.95	91.74	96.83	91.52	94.8	94.8	94.8
PgUGT94Q2-V11	99.77	97.06	91.7	92.83	95.07	92.15	92.31	91.48	95.29	90.81	96.83	90.58	95.52	99.55	99.32	92.53	90.58	96.15	99.55	99.32	99.55	96.83	91.03	90.58	99.55	93.44	95.29	88.57	90.72	88.57	91.63	88.57	89.91	88.79	98.42	98.87	89.24	90.13	88.57	99.55	94.8		94.39	88.79	96.83	88.57	99.55	99.55	99.55
PgUGT94Q24	94.62	96.86	94.84	94.17	96.41	91.7	91.26	92.83	97.53	92.15	96.64	91.93	97.76	94.39	94.62	91.03	93.27	94.62	94.39	94.17	94.39	96.64	93.72	91.93	94.39	92.15	96.64	91.26	90.81	91.26	91.48	91.26	93.27	91.48	95.96	95.07	91.7	92.15	91.26	94.39	93.95	94.39		91.48	96.64	91.26	94.39	94.39	94.39
PgUGT94Q4-V1	89.01	88.79	88.57	89.01	90.58	86.55	86.32	88.57	90.81	88.57	88.57	88.34	91.03	88.79	89.01	86.1	89.01	88.12	88.79	88.57	88.79	88.57	89.24	88.34	88.79	89.73	91.29	99.78	97.1	99.78	95.74	99.78	97.76	99.55	89.24	89.01	99.33	96.41	99.78	88.79	91.74	88.79	91.48		88.57	99.78	88.79	88.79	88.79
PgUGT94Q5-V3	97.06	99.77	93.05	92.38	95.52	91.48	92.31	91.03	97.53	90.36	99.55	90.13	97.31	96.83	97.06	92.99	91.48	97.51	96.83	96.61	96.83	99.55	91.93	90.13	96.83	95.02	97.31	88.34	90.95	88.34	91.63	88.34	90.36	88.57	98.42	97.96	89.01	89.24	88.34	96.83	96.83	96.83	96.64	88.57		88.34	96.83	96.83	96.83
PgUGT94Q4-V4	88.79	88.57	88.34	88.79	90.36	86.32	86.1	88.34	90.58	88.34	88.34	88.12	90.81	88.57	88.79	85.87	88.79	87.89	88.57	88.34	88.57	88.34	89.01	88.12	88.57	89.51	91.07	99.55	96.88	99.55	95.52	99.55	97.53	99.33	89.01	88.79	99.11	96.19	99.55	88.57	91.52	88.57	91.26	99.78	88.34		88.57	88.79	88.57
PgUGT94Q2-V7	99.77	97.06	91.7	92.83	95.07	92.15	92.31	91.48	95.29	90.81	96.83	90.58	95.52	99.55	99.32	92.53	90.58	96.15	99.55	99.32	99.55	96.83	91.03	90.58	99.55	93.44	95.29	88.57	90.72	88.57	91.63	88.57	89.91	88.79	98.42	98.87	89.24	90.13	88.57	99.55	94.8	99.55	94.39	88.79	96.83	88.57		99.55	99.55
PgUGT94Q2-V9	99.77	97.06	91.7	92.83	95.07	92.15	92.31	91.48	95.29	90.81	96.83	90.58	95.52	99.55	99.32	92.53	90.58	96.15	99.55	99.32	99.55	96.83	91.03	90.58	99.55	93.44	95.29	88.57	90.72	88.57	91.63	88.57	89.91	88.79	98.42	98.87	89.24	90.13	88.57	99.55	94.8	99.55	94.39	88.79	96.83	88.79	99.55		99.55
PgUGT94Q2-V5	99.77	97.06	91.7	92.83	95.07	92.15	92.31	91.48	95.29	90.81	96.83	90.58	95.52	99.55	99.32	92.53	90.58	96.15	99.55	99.32	99.55	96.83	91.03	90.58	99.55	93.44	95.29	88.57	90.72	88.57	91.63	88.57	89.91	88.79	98.42	98.87	89.24	90.13	88.57	99.55	94.8	99.55	94.39	88.79	96.83	88.57	99.55	99.55
PgUGT94Q25	88.34	88.57	87.22	88.34	89.91	85.87	85.2	87.44	90.58	87.44	88.34	87.22	90.58	88.12	88.34	85.65	87.67	88.12	88.12	87.89	88.12	88.34	87.89	87.22	88.12	88.37	89.04	93.74	91.05	93.74	91.48	93.74	93.72	93.51	88.79	88.57	93.29	93.05	93.74	88.12	89.04	88.12	89.91	93.96	88.34	93.74	88.12	88.12	88.12
PgUGT94Q4	84.08	84.08	84.08	84.53	85.87	82.06	81.84	84.08	86.1	84.08	83.86	83.86	86.32	83.86	84.08	81.61	84.53	83.41	83.86	83.63	83.86	83.86	84.75	83.86	83.86	85.04	86.61	94.87	92.19	94.87	90.81	94.87	92.83	94.64	84.3	84.08	94.42	91.48	94.87	84.08	87.05	83.86	86.77	95.09	83.86	94.87	83.86	83.86	83.86
PgUGT94Q5-V7	97.06	99.77	93.05	92.38	95.52	91.48	92.31	91.03	97.53	90.36	99.55	90.13	97.31	96.83	97.06	92.99	91.48	97.51	96.83	96.61	96.83	99.55	91.93	90.13	96.83	95.02	97.31	88.34	90.95	88.34	91.63	88.34	90.36	88.57	98.42	97.96	89.01	89.24	88.34	96.83	96.83	96.83	96.64	88.57	99.55	88.34	96.83	96.83	96.83
PgUGT94Q5-V6	97.06	99.77	93.05	92.38	95.52	91.48	92.31	91.03	97.53	90.36	99.55	90.13	97.31	96.83	97.06	92.99	91.48	97.51	96.83	96.61	96.83	99.55	91.93	90.13	97.06	95.02	97.31	88.34	90.95	88.34	91.63	88.34	90.36	88.57	98.42	97.96	89.01	89.24	88.34	96.83	96.83	96.83	96.64	88.57	99.55	88.34	96.83	96.83	96.83
PgUGT94Q5-V5	97.06	99.77	93.05	92.38	95.52	91.48	92.31	91.03	97.53	90.36	99.55	90.13	97.31	96.83	97.06	92.99	91.48	97.51	96.83	96.61	96.83	99.55	91.93	90.13	96.83	95.02	97.31	88.34	90.95	88.34	91.63	88.34	90.36	88.57	98.42	97.96	89.01	89.24	88.34	96.83	96.83	96.83	96.64	88.57	99.55	88.34	96.83	96.83	96.83
PgUGT94Q2-V1	99.77	97.06	91.7	92.83	95.07	92.15	92.31	91.48	95.29	90.81	96.83	90.58	95.52	99.56	99.34	92.53	90.58	96.15	99.55	99.32	99.55	96.83	91.03	90.58	99.56	93.44	95.29	88.57	90.72	88.57	91.63	88.57	89.91	88.79	98.42	98.87	89.24	90.13	88.57	99.55	94.8	99.55	94.39	88.79	96.83	88.57	99.55	99.55	99.55
PgUGT94Q30-V1	91.18	91.86	87.89	87	88.57	87	88.46	86.55	89.69	86.55	91.63	86.32	89.46	90.95	91.18	89.14	87	91.18	90.95	90.72	90.95	91.63	87.22	86.32	90.95	90.54	92.19	96.65	99.32	96.65	97.96	96.65	94.62	96.43	91.4	92.08	97.32	93.27	96.65	90.95	94.82	90.95	90.58	96.88	91.63	96.65	90.95	90.95	90.95
PgUGT94Q29-V1	89.24	89.01	89.01	89.46	91.03	86.55	86.55	89.01	91.26	89.01	88.79	88.79	91.48	89.01	89.24	86.32	89.46	88.34	89.01	88.79	89.01	88.79	89.69	88.79	89.24	89.06	91.29	98.88	97.32	98.88	95.96	98.88	96.86	98.66	89.46	89.24	99.78	95.52	98.88	89.01	91.96	89.01	91.48	99.11	88.79	98.88	89.01	89.01	89.01
PgUGT94Q22-V1	98.42	98.42	93.05	92.83	95.07	92.15	92.31	91.48	96.64	90.81	98.19	90.58	96.86	98.19	98.42	92.53	91.93	96.15	98.19	97.96	98.19	98.19	92.38	90.58	98.19	94.12	95.96	88.79	90.95	88.79	91.63	88.79	90.81	89.01	99.77	97.51	89.46	89.69	88.79	98.19	95.48	98.19	95.74	89.01	98.19	88.79	98.19	98.19	98.19
PgUGT94Q23-V1	90.13	89.24	89.24	91.03	93.27	88.34	89.69	91.26	91.26	91.93	89.01	91.7	91.48	89.91	90.13	89.46	90.81	91.48	89.91	89.69	89.91	89.01	90.36	91.7	89.91	87.67	89.69	95.96	93.27	95.96	95.07	95.96	97.09	96.19	89.69	90.13	95.52	99.78	95.96	89.91	87.89	89.91	91.93	96.19	89.01	95.96	89.91	89.91	89.91
PgUGT94Q23-V2	90.13	89.24	89.24	91.03	93.27	88.34	89.69	91.26	91.26	91.93	89.01	91.7	91.48	89.91	90.13	89.46	90.81	91.48	89.91	89.69	89.91	89.01	90.36	91.7	89.91	87.67	89.69	95.96	93.27	95.96	95.07	95.96	97.09	96.19	89.69	90.13	95.52	99.78	95.96	89.91	87.89	89.91	91.93	96.19	89.01	95.96	89.91	89.91	89.91
PgUGT94Q23-V3	90.13	89.24	89.24	91.03	93.27	88.34	89.69	91.26	91.26	91.93	89.01	91.7	91.48	89.91	90.13	89.46	90.81	91.48	89.91	89.69	89.91	89.01	90.36	91.7	89.91	87.67	89.69	95.96	93.27	95.96	95.07	95.96	97.09	96.19	89.69	90.13	95.52	99.78	95.96	89.91	87.89	89.91	91.93	96.19	89.01	95.96	89.91	89.91	89.91
PgUGT94Q23-V4	90.13	89.24	89.24	91.03	93.27	88.34	89.69	91.26	91.26	91.93	89.01	91.7	91.48	89.91	90.13	89.46	90.81	91.48	89.91	89.69	89.91	89.01	90.36	91.7	89.91	87.67	89.69	95.96	93.27	95.96	95.07	95.96	97.09	96.19	89.69	90.13	95.52	99.78	95.96	89.91	87.89	89.91	91.93	96.19	89.01	95.96	89.91	89.91	89.91
PgUGT94Q1-V2	98.87	97.96	92.15	92.83	95.07	91.93	92.76	91.48	95.74	90.81	97.74	90.58	95.52	98.64	98.42	93.44	90.58	97.06	98.64	98.42	98.64	97.74	91.03	90.58	98.64	93.89	96.19	88.57	91.18	88.57	92.08	88.57	89.91	88.79	97.51	99.77	89.24	90.13	88.57	98.64	95.7	98.64	94.84	88.79	97.74	88.57	98.64	98.64	98.64
PnUGT94Q25-V6	88.34	88.34	87	88.12	89.69	85.65	84.98	87.22	90.36	87.22	88.12	87	90.36	88.12	88.34	85.43	87.44	87.89	88.12	87.89	88.12	88.12	87.67	87	88.12	88.14	88.81	93.51	90.83	93.51	91.26	93.51	93.5	93.29	88.79	88.34	93.06	92.83	93.51	88.12	88.81	88.12	89.69	93.74	88.12	93.51	88.12	88.12	88.12
PnUGT94Q26-V17-2	97.51	97.51	92.15	92.83	95.07	91.93	92.76	91.48	95.74	91.26	97.29	91.03	95.96	97.29	97.51	92.99	91.48	96.61	97.29	97.06	97.29	97.29	91.93	91.03	97.29	93.67	95.52	88.79	90.95	88.79	91.63	88.79	90.36	89.01	97.96	97.51	89.46	90.13	88.79	97.29	95.48	97.29	94.84	89.01	97.29	88.79	97.29	97.29	97.29
PnUGT94Q31-V7-2	88.57	88.79	87.44	88.79	90.36	86.1	85.65	87.89	90.81	87.89	88.57	87.67	90.81	88.34	88.57	86.1	87.89	88.57	88.34	88.12	88.34	88.57	88.12	87.67	88.34	88.59	89.26	93.96	91.28	93.96	91.93	93.96	93.95	93.74	89.01	88.79	93.51	93.5	93.96	88.34	89.26	88.34	90.13	94.18	88.57	93.96	88.34	88.34	88.34
PnUGT94Q25-2	88.34	88.57	87.22	88.34	89.91	85.87	85.2	87.44	90.58	87.44	88.34	87.22	90.58	88.12	88.34	85.65	87.67	88.12	88.12	87.89	88.12	88.34	87.89	87.22	88.12	88.37	89.04	93.74	91.05	93.74	91.48	93.74	93.72	93.51	88.79	88.57	93.29	93.05	93.74	88.12	89.04	88.12	89.91	93.96	88.34	93.74	88.12	88.12	88.12
PnUGT94Q25-V7	88.12	88.34	87	88.12	89.69	85.65	84.98	87.22	90.36	87.22	88.12	87	90.36	87.89	88.12	85.43	87.44	87.89	87.89	87.67	87.89	88.12	87.67	87	87.89	88.37	88.81	93.51	90.83	93.51	91.26	93.51	93.5	93.29	88.57	88.34	93.06	92.83	93.51	87.89	88.81	87.89	89.69	93.74	88.12	93.51	87.89	87.89	87.89
PnUGT94Q25-V8	88.34	88.57	87	88.12	89.69	85.65	85.2	87.22	90.36	87.22	88.34	87	90.36	88.12	88.34	85.65	87.44	88.12	88.12	87.89	88.12	88.34	87.67	87	88.12	88.37	88.81	93.51	91.05	93.51	91.48	93.51	93.5	93.29	88.79	88.57	93.06	92.83	93.51	88.12	89.04	88.12	89.69	93.74	88.34	93.51	88.12	88.12	88.12
PnUGT94Q25-V9	88.12	88.34	87	88.12	89.69	85.65	84.98	87.22	90.36	87.22	88.12	87	90.36	87.89	88.12	85.43	87.44	87.89	87.89	87.67	87.89	88.12	87.67	87	87.89	88.14	88.81	93.51	90.83	93.51	91.26	93.51	93.5	93.29	88.57	88.34	93.06	92.83	93.51	87.89	88.81	87.89	89.69	93.74	88.12	93.51	87.89	87.89	87.89
PnUGT94Q31-V8	88.34	88.57	87.22	88.57	90.13	85.87	85.43	87.67	90.58	87.67	88.34	87.44	90.58	88.12	88.34	85.87	87.67	88.34	88.12	87.89	88.12	88.34	87.89	87.44	88.12	88.37	89.04	93.74	91.05	93.74	91.7	93.74	93.72	93.51	88.79	88.57	93.29	93.27	93.74	88.12	89.04	88.12	89.91	93.96	88.34	93.74	88.12	88.12	88.12
PnUGT94Q31-V9	88.34	88.57	87.22	88.57	90.13	85.87	85.43	87.67	90.58	87.67	88.34	87.44	90.58	88.12	88.34	85.87	87.67	88.34	88.12	87.89	88.12	88.34	87.89	87.44	88.12	88.37	89.04	93.74	91.05	93.74	91.7	93.74	93.72	93.51	88.79	88.57	93.29	93.27	93.74	88.12	89.04	88.12	89.91	93.96	88.34	93.74	88.12	88.12	88.12
PnUGT94Q31-V10	88.34	88.57	87.22	88.57	90.13	85.87	85.43	87.67	90.58	87.67	88.34	87.44	90.58	88.12	88.34	85.87	87.67	88.34	88.12	87.89	88.12	88.34	87.89	87.44	88.12	88.37	89.04	93.74	91.05	93.74	91.7	93.74	93.72	93.51	88.79	88.57	93.29	93.27	93.74	88.12	89.04	88.12	89.91	93.96	88.34	93.74	88.12	88.12	88.12
PnUGT94Q31-V11	85.43	85.43	84.08	85.43	87	82.74	82.29	84.53	87.44	84.53	85.2	84.3	87.44	85.43	85.43	82.74	84.53	85.2	85.43	84.98	85.2	85.2	84.75	84.3	85.43	85.23	85.91	90.83	88.14	90.83	88.79	90.83	90.81	90.6	85.65	85.65	90.38	90.36	90.83	85.2	85.91	85.2	86.77	91.05	85.2	90.83	85.2	85.2	85.2
PnUGT94Q31-V12	88.34	88.57	87.22	88.57	90.13	85.87	85.43	87.67	90.58	87.67	88.34	87.44	90.58	88.12	88.34	85.87	87.67	88.34	88.12	87.89	88.12	88.34	87.89	87.44	88.12	88.37	89.04	93.74	91.05	93.74	91.7	93.74	93.72	93.51	88.79	88.57	93.29	93.27	93.74	88.12	89.04	88.12	89.91	93.96	88.34	93.74	88.12	88.12	88.12
PnUGT94Q25-V10	88.12	88.34	87	88.12	89.69	85.65	84.98	87.22	90.36	87.22	88.12	87	90.36	87.89	88.12	85.43	87.44	87.89	87.89	87.67	87.89	88.12	87.67	87	87.89	88.14	88.81	93.51	90.83	93.51	91.26	93.51	93.5	93.29	88.57	88.34	93.06	92.83	93.51	87.89	88.81	87.89	89.69	93.74	88.12	93.51	87.89	87.89	87.89
PnUGT94Q31	88.79	89.01	87.67	89.01	90.58	86.32	85.87	88.12	91.03	88.12	88.79	87.89	91.03	88.57	88.79	86.32	88.12	88.79	88.57	88.34	88.57	88.79	88.34	87.89	88.57	88.81	89.49	94.18	91.5	94.18	92.15	94.18	94.17	93.96	89.24	89.01	93.74	93.72	94.18	88.57	89.49	88.57	90.36	94.41	88.79	94.18	88.57	88.57	88.57
PnUGT94Q26	97.51	97.51	92.15	92.83	95.07	91.93	92.76	91.48	95.74	91.26	97.29	91.03	95.96	97.29	97.51	92.99	91.48	96.61	97.29	97.06	97.29	97.29	91.93	91.03	97.29	93.67	95.52	88.79	90.95	88.79	91.63	88.79	90.36	89.01	97.96	97.51	89.46	90.13	88.79	97.29	95.48	97.29	94.84	89.01	97.29	88.79	97.29	97.29	97.29
PnUGT94Q26-V8	97.29	97.29	91.93	92.6	94.84	91.7	92.53	91.26	95.52	91.03	97.06	90.81	95.74	97.06	97.29	92.76	91.26	96.38	97.06	96.83	97.06	97.06	91.7	90.81	97.06	93.44	95.29	88.57	90.72	88.57	91.4	88.57	90.13	88.79	97.74	97.29	89.24	89.91	88.57	97.06	95.25	97.06	94.62	88.79	97.06	88.57	97.06	97.06	97.06
PnUGT94Q31-V2	87.22	87.44	86.1	87.44	89.01	84.75	84.3	86.55	89.46	86.55	87.22	86.32	89.46	87	87.22	84.75	86.55	87.22	87	86.77	87	87.22	86.77	86.32	87	87.25	87.92	92.62	89.93	92.62	90.58	92.62	92.6	92.39	87.67	87.44	92.17	92.15	92.62	87	87.92	87	88.79	92.84	87.22	92.62	87	87	87
PnUGT94Q27	90.81	90.81	96.19	95.74	92.15	95.74	94.39	95.96	92.38	96.19	90.58	95.96	92.6	90.58	91.26	94.62	95.96	90.81	90.58	90.36	90.58	90.58	96.41	95.96	90.58	87.67	91.26	88.34	87	88.34	87.89	88.34	89.69	88.57	90.81	91.26	88.79	90.58	88.34	90.58	88.79	90.58	92.15	88.57	90.58	88.34	90.58	90.58	90.58
PnUGT94Q26-V20	97.51	97.51	92.15	92.83	95.07	91.93	93.21	91.48	95.29	91.26	97.29	91.03	95.52	97.29	97.51	93.44	91.03	97.06	97.29	97.06	97.29	97.29	91.48	91.03	97.29	93.44	95.74	88.57	91.18	88.57	92.08	88.57	89.91	88.79	97.51	97.96	89.24	90.13	88.57	97.29	95.7	97.29	94.84	88.79	97.29	88.57	97.29	97.29	97.29
PnUGT94Q27-V2	90.58	90.58	95.96	95.52	91.93	95.52	94.17	95.74	92.15	95.96	90.36	95.74	92.38	90.36	91.03	94.39	95.74	90.58	90.36	90.13	90.36	90.36	96.19	95.74	90.36	87.44	91.03	88.34	87	88.34	87.89	88.34	89.69	88.57	90.58	91.03	88.79	90.58	88.34	90.36	88.57	90.36	91.93	88.57	90.36	88.34	90.36	90.36	90.36
PnUGT94Q27-V3	90.13	90.36	95.52	94.84	91.48	94.84	93.5	95.07	91.93	95.29	90.13	95.07	92.15	89.91	90.58	93.72	95.29	90.13	89.91	89.69	89.91	90.13	95.74	95.07	89.91	86.28	90.63	87.72	86.38	87.72	87.22	87.72	89.24	87.95	90.36	90.58	88.17	89.91	87.72	89.91	88.17	89.91	91.7	87.95	90.13	87.72	89.91	89.91	89.91
PnUGT94Q27-V4	90.58	90.58	95.96	95.52	91.93	95.52	94.17	95.74	92.15	95.96	90.36	95.74	92.38	90.36	91.03	94.39	95.74	90.58	90.36	90.13	90.36	90.36	96.19	95.74	90.36	87.44	91.03	88.12	86.77	88.12	87.67	88.12	89.46	88.34	90.58	91.03	88.57	90.36	88.12	90.36	88.57	90.36	91.93	88.34	90.36	88.12	90.36	90.36	90.36
PnUGT94Q27-V1	90.58	90.58	95.96	95.52	91.93	95.52	94.17	95.74	92.15	95.96	90.36	95.74	92.38	90.36	91.03	94.39	95.74	90.58	90.36	90.13	90.36	90.36	96.19	95.74	90.36	87.44	91.03	88.12	86.77	88.12	87.67	88.12	89.46	88.34	90.58	91.03	88.57	90.36	88.12	90.36	88.57	90.36	91.93	88.34	90.36	88.12	90.36	90.36	90.36
PnUGT94Q27-V5	90.81	90.81	95.96	95.52	92.15	95.52	94.17	95.74	92.38	95.96	90.58	95.74	92.6	90.58	91.26	94.39	95.74	90.81	90.58	90.36	90.58	90.58	96.19	95.74	90.58	87.67	91.26	88.34	87	88.34	87.89	88.34	89.69	88.57	90.81	91.26	88.79	90.58	88.34	90.58	88.79	90.58	92.15	88.57	90.58	88.34	90.58	90.58	90.58
PnUGT94Q27-V6	90.36	90.36	95.52	95.07	91.7	95.07	93.72	95.29	91.93	95.52	90.13	95.29	92.15	90.13	90.81	93.95	95.29	90.36	90.13	89.91	90.13	90.13	95.74	95.29	90.13	87.22	90.81	87.89	86.55	87.89	87.44	87.89	89.24	88.12	90.36	90.81	88.34	90.13	87.89	90.13	88.34	90.13	91.7	88.12	90.13	87.89	90.13	90.13	90.13
PnUGT94Q26-V2	97.29	97.29	91.93	92.6	94.84	91.7	92.53	91.26	95.52	91.03	97.06	90.81	95.74	97.06	97.29	92.76	91.26	96.38	97.06	96.83	97.06	97.06	91.7	90.81	97.06	93.44	95.29	88.57	90.72	88.57	91.4	88.57	90.13	88.79	97.74	97.29	89.24	89.91	88.57	97.06	95.25	97.06	94.62	88.79	97.06	88.57	97.06	97.06	97.06
PnUGT94Q31-V1	88.57	88.79	87.44	88.79	90.36	86.1	85.65	87.89	90.81	87.89	88.57	87.67	90.81	88.34	88.57	86.1	87.89	88.57	88.34	88.12	88.34	88.57	88.12	87.67	88.34	88.59	89.26	93.96	91.28	93.96	91.93	93.96	93.95	93.74	89.01	88.79	93.51	93.5	93.96	88.34	89.26	88.34	90.13	94.18	88.57	93.96	88.34	88.34	88.34
PnUGT94Q14	90.81	91.7	98.43	96.86	93.72	94.84	96.86	98.21	93.5	98.88	91.48	98.65	93.72	90.58	90.81	96.64	99.55	92.15	90.58	90.36	90.58	91.48	99.1	98.65	90.58	88.34	91.48	88.57	87.44	88.57	88.34	88.57	90.13	88.79	91.7	91.26	89.46	91.03	88.57	90.58	89.91	90.58	93.27	88.79	91.48	88.57	90.58	90.58	90.58
PnUGT94Q14-V2	90.58	91.48	98.21	96.64	93.5	94.62	96.64	97.98	93.27	98.65	91.26	98.43	93.5	90.36	90.58	96.41	99.33	91.93	90.36	90.13	90.36	91.26	98.88	98.43	90.36	88.12	91.26	88.34	87.22	88.34	88.12	88.34	89.91	88.57	91.48	91.03	89.24	90.81	88.34	90.36	89.69	90.36	93.05	88.57	91.26	88.34	90.36	90.36	90.36
PnUGT94Q14-V1	91.03	91.48	98.21	97.09	93.95	95.07	96.64	98.43	93.72	99.1	91.26	98.88	93.95	90.81	91.03	96.41	99.78	91.93	90.81	90.58	90.81	91.26	99.33	98.88	90.81	88.57	91.26	88.79	87.22	88.79	88.12	88.79	90.36	89.01	91.93	91.03	89.69	91.26	88.79	90.81	89.69	90.81	93.05	89.01	91.26	88.79	90.81	90.81	90.81
PnUGT94Q17	95.48	96.38	93.27	90.81	93.95	92.38	94.8	92.15	94.17	92.83	96.15	92.6	94.39	95.25	95.48	95.02	93.5	96.83	95.25	95.02	95.25	96.15	93.05	92.6	95.25	92.08	94.17	88.12	90.72	88.12	91.63	88.12	89.69	88.34	96.38	95.93	88.79	90.58	88.12	95.25	94.57	95.25	93.72	88.34	96.15	88.12	95.25	95.25	95.25
PnUGT94Q14-V3	90.81	91.26	97.98	96.86	93.72	94.84	96.41	98.21	93.5	98.88	91.03	98.65	93.72	90.58	90.81	96.19	99.55	91.7	90.58	90.36	90.58	91.03	99.1	98.65	90.58	88.34	91.03	88.57	87	88.57	87.89	88.57	90.36	88.79	91.7	90.81	89.46	91.03	88.57	90.58	89.46	90.58	92.83	88.79	91.03	88.57	90.58	90.58	90.58
PnUGT94Q28	94.84	95.74	94.39	94.62	97.76	91.7	92.83	94.17	97.53	94.84	95.52	94.62	97.76	94.62	94.84	92.6	95.52	96.19	94.62	94.39	94.62	95.52	95.07	94.62	94.62	92.38	95.52	91.03	89.91	91.03	90.81	91.03	92.6	91.26	95.74	95.29	91.93	93.5	91.03	94.62	93.95	94.62	96.41	91.26	95.52	91.03	94.62	94.62	94.62
PnUGT94Q26-V14	96.38	96.38	92.6	91.7	93.95	92.6	93.21	91.93	94.62	91.7	96.15	91.48	94.84	96.15	96.38	93.44	91.93	95.48	96.15	95.93	96.15	96.15	92.38	91.48	96.15	92.53	94.39	88.34	90.5	88.34	91.18	88.34	89.91	88.57	96.83	96.38	89.01	89.69	88.34	96.15	94.34	96.15	93.72	88.57	96.15	88.34	96.15	96.15	96.15
PnUGT94Q25-V4	88.57	88.79	87.44	88.57	90.13	86.1	85.43	87.67	90.81	87.67	88.57	87.44	90.81	88.34	88.57	85.87	87.89	88.34	88.34	88.12	88.34	88.57	88.12	87.44	88.34	88.59	89.26	93.96	91.28	93.96	91.7	93.96	93.95	93.74	89.01	88.79	93.51	93.27	93.96	88.34	89.26	88.34	90.13	94.18	88.57	93.96	88.34	88.34	88.34
PnUGT94Q31-V4	88.34	88.57	87.22	88.57	90.13	85.87	85.43	87.67	90.58	87.67	88.34	87.44	90.58	88.12	88.34	85.87	87.67	88.34	88.12	87.89	88.12	88.34	87.89	87.44	88.12	88.37	89.04	93.74	91.05	93.74	91.7	93.74	93.72	93.51	88.79	88.57	93.29	93.27	93.74	88.12	89.04	88.12	89.91	93.96	88.34	93.74	88.12	88.12	88.12
PnUGT94Q31-V5	88.12	88.34	87	88.34	89.91	85.65	85.2	87.44	90.36	87.44	88.12	87.22	90.36	87.89	88.12	85.65	87.44	88.12	87.89	87.67	87.89	88.12	87.67	87.22	87.89	88.14	88.81	93.51	90.83	93.51	91.48	93.51	93.5	93.29	88.57	88.34	93.06	93.05	93.51	87.89	88.81	87.89	89.69	93.74	88.12	93.51	87.89	87.89	87.89
PnUGT94Q26-V6	97.51	97.51	92.15	92.83	95.07	91.93	92.76	91.48	95.74	91.26	97.29	91.03	95.96	97.29	97.51	92.99	91.48	96.61	97.29	97.06	97.29	97.29	91.93	91.03	97.29	93.67	95.52	89.01	91.18	89.01	91.86	89.01	90.58	89.24	97.96	97.51	89.69	90.36	89.01	97.29	95.48	97.29	94.84	89.24	97.29	89.01	97.29	97.29	97.29
PnUGT94Q26-V15	97.29	97.29	91.93	92.6	94.84	91.7	92.53	91.26	95.52	91.03	97.06	90.81	95.74	97.06	97.29	92.76	91.26	96.38	97.06	96.83	97.06	97.06	91.7	90.81	97.06	93.44	95.29	88.57	90.72	88.57	91.4	88.57	90.13	88.79	97.74	97.29	89.24	89.91	88.57	97.06	95.25	97.06	94.62	88.79	97.06	88.57	97.06	97.06	97.06
PnUGT94Q26-V3	97.29	97.29	91.93	92.6	94.84	91.7	92.53	91.26	95.52	91.03	97.06	91.03	95.74	97.06	97.29	92.76	91.26	96.38	97.06	96.83	97.06	97.06	91.7	90.81	97.06	93.44	95.29	88.57	90.72	88.57	91.4	88.57	90.13	88.79	97.74	97.29	89.24	89.91	88.57	97.06	95.25	97.06	94.62	88.79	97.06	88.57	97.06	97.06	97.06
PnUGT94Q26-V16	93.89	93.89	88.57	89.24	91.93	88.34	89.59	88.34	92.15	88.12	93.67	87.89	92.38	93.67	93.89	89.82	88.34	93.44	93.67	93.44	93.67	93.67	88.34	87.89	93.67	90.5	91.93	85.65	87.78	85.65	88.46	85.65	87	85.87	94.34	93.89	86.32	87	85.65	93.67	92.31	93.67	91.26	85.87	93.67	85.65	93.67	93.67	93.67
PnUGT94Q25-V3	88.12	88.34	87.22	88.34	89.91	85.65	85.2	87.44	90.36	87.44	88.12	87.22	90.36	87.89	88.12	85.43	87.67	87.89	87.89	87.67	87.89	88.12	87.89	87.22	87.89	88.14	88.81	93.74	91.05	93.74	91.48	93.74	93.72	93.51	88.57	88.34	93.29	93.05	93.74	87.89	88.81	87.89	89.91	93.96	88.12	93.74	87.89	87.89	87.89
PnUGT94Q31-V6	88.34	89.01	87.67	88.57	90.13	85.87	85.43	87.67	91.03	87.67	88.79	87.44	91.03	88.12	88.34	85.87	88.12	88.34	88.12	87.89	88.12	88.79	88.34	87.44	88.12	88.37	89.04	93.74	91.05	93.74	91.7	93.74	94.17	93.51	89.24	88.57	93.29	93.27	93.74	88.12	89.04	88.12	90.36	93.96	88.79	93.74	88.12	88.12	88.12
PnUGT94Q25-V2	87.89	88.12	86.77	87.89	89.46	85.43	84.75	87	90.13	87	87.89	86.77	90.13	87.67	87.89	85.2	87.22	87.67	87.67	87.67	87.67	87.89	87.44	86.77	87.67	87.92	88.59	93.29	90.6	93.29	91.03	93.29	93.27	93.06	88.34	88.12	92.84	92.6	93.29	87.67	88.59	87.67	89.46	93.51	87.89	93.29	87.67	87.67	87.67
PnUGT94Q26-V9	97.29	97.29	91.93	92.6	94.84	91.7	92.53	91.26	95.52	91.03	97.06	90.81	95.74	97.06	97.29	92.76	91.26	96.38	97.06	96.83	97.06	97.06	91.7	90.81	97.06	93.44	95.29	88.57	90.72	88.57	91.4	88.57	90.13	88.79	97.74	97.29	89.24	89.91	88.57	97.06	95.25	97.06	94.62	88.79	97.06	88.57	97.06	97.06	97.06
PnUGT94Q26-V18	97.29	97.29	91.93	92.6	94.84	91.93	92.76	91.26	95.52	91.26	97.06	91.03	95.74	97.06	97.29	92.99	91.48	96.61	97.06	96.83	97.06	97.06	91.93	91.03	97.06	93.44	95.29	88.57	90.72	88.57	91.4	88.57	90.13	88.79	97.74	97.29	89.24	90.13	88.57	97.06	95.25	97.06	94.62	88.79	97.06	88.57	97.06	97.06	97.06
PnUGT94Q26-V10	92.53	92.76	87.67	88.34	90.36	87.44	88.24	87	91.03	86.77	92.53	86.55	91.26	92.31	92.53	88.46	87	91.86	92.31	92.08	92.31	92.53	87.44	86.55	92.31	88.91	90.81	83.86	85.97	83.86	86.65	83.86	85.43	84.08	92.99	92.53	84.53	85.2	83.86	92.53	90.72	92.31	90.13	84.08	92.53	83.86	92.31	92.31	92.31
PnUGT94Q26-V19	97.29	97.29	91.93	92.6	94.84	91.7	92.53	91.26	95.52	91.03	97.06	90.81	95.74	97.06	97.29	92.76	91.26	96.38	97.06	96.83	97.06	97.06	91.7	90.81	97.06	93.44	95.29	88.57	90.72	88.57	91.4	88.57	90.13	88.79	97.74	97.29	89.24	89.91	88.57	97.06	95.25	97.06	94.62	88.79	97.06	88.57	97.06	97.06	97.06
PnUGT94Q26-V11	97.29	97.29	91.93	92.6	94.84	91.7	92.53	91.26	95.52	91.03	97.06	90.81	95.74	97.06	97.29	92.76	91.26	96.38	97.06	96.83	97.06	97.06	91.7	90.81	97.06	93.44	95.29	88.57	90.72	88.57	91.4	88.57	90.13	88.79	97.74	97.29	89.24	89.91	88.57	97.06	95.25	97.06	94.62	88.79	97.06	88.57	97.06	97.06	97.06
PnUGT94Q26-V12	97.29	97.29	91.93	92.6	94.84	91.7	92.53	91.26	95.52	91.03	97.06	90.81	95.74	97.06	97.29	92.76	91.26	96.38	97.06	96.83	97.06	97.06	91.7	90.81	97.06	93.44	95.29	88.57	90.72	88.57	91.4	88.57	90.13	88.79	97.74	97.29	89.24	89.91	88.57	97.06	95.25	97.06	94.62	88.79	97.06	88.57	97.06	97.06	97.06
PnUGT94Q27-V8	90.36	90.36	95.74	95.29	91.7	95.29	93.95	95.52	91.93	95.74	90.13	95.52	92.15	89.14	89.8	94.17	95.52	90.36	90.13	89.91	90.13	90.13	95.96	95.52	89.14	87.22	90.81	87.89	86.55	87.89	87.44	87.89	89.24	88.12	90.36	90.81	88.34	90.13	87.89	90.13	88.34	90.13	91.7	88.12	90.13	87.89	90.13	90.13	90.13
PnUGT94Q26-V21	97.29	97.29	91.93	92.6	94.84	91.7	92.99	91.26	95.07	91.03	97.06	90.81	95.29	97.06	97.29	93.21	90.81	96.83	97.06	96.83	97.06	97.06	91.26	90.81	97.06	93.21	95.52	88.34	90.95	88.34	91.86	88.34	89.69	88.57	97.29	97.74	89.01	89.91	88.34	97.06	95.48	97.06	94.62	88.57	97.06	88.34	97.06	97.06	97.06
PnUGT94Q25-V5	88.57	88.79	87.44	88.57	90.13	86.1	85.43	87.67	90.81	87.67	88.57	87.44	90.81	88.34	88.57	85.87	87.89	88.34	88.34	88.12	88.34	88.57	88.12	87.44	88.34	88.59	89.26	93.96	91.28	93.96	91.7	93.96	93.95	93.74	89.01	88.79	93.51	93.27	93.96	88.34	89.26	88.34	90.13	94.18	88.57	93.96	88.34	88.34	88.34
PnUGT94Q25-V1	88.12	88.34	87	88.12	89.69	85.65	84.98	87.22	90.36	87.22	88.12	87	90.36	87.89	88.12	85.43	87.44	87.89	87.89	87.67	87.89	88.12	87.67	87	87.89	88.14	88.81	93.51	90.83	93.51	91.26	93.51	93.5	93.29	88.57	88.34	93.06	92.83	93.51	87.89	88.81	87.89	89.69	93.74	88.12	93.51	87.89	87.89	87.89
PnUGT94Q31-V3	87.89	88.12	86.77	88.12	89.69	85.43	84.98	87.22	90.13	87.22	87.89	87	90.13	87.67	87.89	85.43	87.22	87.89	87.67	87.44	87.67	87.89	87.44	87	87.67	87.92	88.59	93.29	90.6	93.29	91.26	93.29	93.27	93.06	88.34	88.12	92.84	92.83	93.29	87.67	88.59	87.67	89.46	93.51	87.89	93.29	87.67	87.67	87.67
PnUGT94Q26-V4	97.74	97.74	92.38	93.05	95.29	92.15	92.99	91.7	95.96	91.48	97.51	91.26	96.19	97.51	97.74	93.21	91.7	96.83	97.51	97.29	97.51	97.51	92.15	91.26	97.51	93.89	95.74	89.01	91.18	89.01	91.86	89.01	90.58	89.24	98.19	97.74	89.69	90.36	89.01	97.51	95.7	97.51	95.07	89.24	97.51	89.01	97.51	97.51	97.51
PnUGT94Q26-V5	97.51	97.51	92.15	92.83	95.07	91.93	92.76	91.48	95.74	91.26	97.29	91.03	95.96	97.29	97.51	92.99	91.48	96.61	97.29	97.06	97.29	97.29	91.93	91.03	97.29	93.67	95.52	88.79	90.95	88.79	91.63	88.79	90.36	89.01	97.96	97.51	89.46	90.13	88.79	97.29	95.48	97.29	94.84	89.01	97.29	88.79	97.29	97.29	97.29
PnUGT94Q26-V1	97.51	97.51	92.15	92.83	95.07	91.93	92.76	91.48	95.74	91.26	97.29	91.03	95.96	97.29	97.51	92.99	91.48	96.61	97.29	97.06	97.29	97.29	91.93	91.03	97.29	93.67	95.52	88.79	90.95	88.79	91.63	88.79	90.36	89.01	97.96	97.51	89.46	90.13	88.79	97.29	95.48	97.29	94.84	89.01	97.29	88.79	97.29	97.29	97.29
PnUGT94Q26-V7	97.29	97.29	91.93	92.6	94.84	91.7	92.53	91.26	95.52	91.03	97.06	90.81	95.74	97.06	97.29	92.76	91.26	96.38	97.06	96.83	97.06	97.06	91.7	90.81	97.06	93.91	95.53	88.81	90.97	88.81	91.4	88.81	90.13	89.04	97.74	97.29	89.49	89.91	88.81	97.06	95.49	97.06	94.62	89.04	97.06	88.81	97.06	97.06	97.06
PnUGT94Q26-V13	97.29	97.29	91.93	92.6	94.84	91.7	92.53	91.26	95.52	91.03	97.06	90.81	95.74	97.06	97.29	92.76	91.26	96.38	97.06	96.83	97.06	97.06	91.7	90.81	97.06	93.44	95.29	88.57	90.72	88.57	91.4	88.57	90.13	88.79	97.74	97.29	89.24	89.91	88.57	97.06	95.25	97.29	94.62	88.79	97.06	88.57	97.06	97.06	97.06
PnUGT94Q27-V7	90.58	90.58	95.74	95.29	91.93	95.29	93.95	95.52	92.15	95.74	90.36	95.52	92.38	90.36	91.03	94.17	95.52	90.58	90.36	90.13	90.36	90.36	95.96	95.52	90.36	87.44	91.03	88.12	86.77	88.12	87.67	88.12	89.46	88.34	90.58	91.03	88.57	90.36	88.12	90.36	88.57	90.36	91.93	88.34	90.36	88.12	90.36	90.36	90.36
PnUGT94Q26-V17	97.51	97.51	92.15	92.83	95.07	91.93	92.76	91.48	95.74	91.26	97.29	91.03	95.96	97.29	97.51	92.99	91.48	96.61	97.29	97.06	97.29	97.29	91.93	91.03	97.29	93.67	95.52	88.79	90.95	88.79	91.63	88.79	90.36	89.01	97.96	97.51	89.46	90.13	88.79	97.29	95.48	97.29	94.84	89.01	97.29	88.79	97.29	97.29	97.29
PnUGT94Q31-V7	88.57	88.79	87.44	88.79	90.36	86.1	85.65	87.89	90.81	87.89	88.57	87.67	90.81	88.34	88.57	86.1	87.89	88.57	88.34	88.12	88.34	88.57	88.12	87.67	88.34	88.59	89.26	93.96	91.28	93.96	91.93	93.96	93.95	93.74	89.01	88.79	93.51	93.5	93.96	88.34	89.26	88.34	90.13	94.18	88.57	93.96	88.34	88.34	88.34
PnUGT94Q25	88.34	88.57	87.22	88.34	89.91	85.87	85.2	87.44	90.58	87.44	88.34	87.22	90.58	88.12	88.34	85.65	87.67	88.12	88.12	87.89	88.12	88.34	87.89	87.22	88.12	88.37	89.04	93.74	91.05	93.74	91.48	93.74	93.72	93.51	88.79	88.57	93.29	93.05	93.74	88.12	89.04	88.12	89.91	93.96	88.34	93.74	88.12	88.12	88.12
[truncated: 78 more columns]

## Sheet: Table S10
Table S10. Dataset for construct of Panax cDNA database
dataset	plant	organ	year-old	sampling location	sequence method	bases/reads	references
SRR2952867	Panax ginseng	fiber root	4	China: Changbai Mountains	HiSeq 2000	1.1G	Wang K et al.Scientific reports, 2015, 5: 18283.
SRR2952868	Panax ginseng	leg root	4	China: Changbai Mountains	HiSeq 2000	1.6G	Wang K et al.Scientific reports, 2015, 5: 18283.
SRR2952869	Panax ginseng	main root epiderm	4	China: Changbai Mountains	HiSeq 2000	1.6G	Wang K et al.Scientific reports, 2015, 5: 18283.
SRR2952870	Panax ginseng	main root cortex	4	China: Changbai Mountains	HiSeq 2000	1.7G	Wang K et al.Scientific reports, 2015, 5: 18283.
SRR2952871	Panax ginseng	rhizome	4	China: Changbai Mountains	HiSeq 2000	1.3G	Wang K et al.Scientific reports, 2015, 5: 18283.
SRR2952872	Panax ginseng	arm root	4	China: Changbai Mountains	HiSeq 2000	1.4G	Wang K et al.Scientific reports, 2015, 5: 18283.
SRR2952873	Panax ginseng	stem	4	China: Changbai Mountains	HiSeq 2000	1.3G	Wang K et al.Scientific reports, 2015, 5: 18283.
SRR2952874	Panax ginseng	leaf peduncle	4	China: Changbai Mountains	HiSeq 2000	1.5G	Wang K et al.Scientific reports, 2015, 5: 18283.
SRR2952875	Panax ginseng	leaflet pedicel	4	China: Changbai Mountains	HiSeq 2000	1.2G	Wang K et al.Scientific reports, 2015, 5: 18283.
SRR2952876	Panax ginseng	leaf blade	4	China: Changbai Mountains	HiSeq 2000	1.3G	Wang K et al.Scientific reports, 2015, 5: 18283.
SRR2952877	Panax ginseng	fruit peduncle	4	China: Changbai Mountains	HiSeq 2000	1.4G	Wang K et al.Scientific reports, 2015, 5: 18283.
SRR2952878	Panax ginseng	fruit pedicel	4	China: Changbai Mountains	HiSeq 2000	1.6G	Wang K et al.Scientific reports, 2015, 5: 18283.
SRR2952879	Panax ginseng	fruit flesh	4	China: Changbai Mountains	HiSeq 2000	1.5G	Wang K et al.Scientific reports, 2015, 5: 18283.
SRR2952880	Panax ginseng	seed	4	China: Changbai Mountains	HiSeq 2000	1.5G	Wang K et al.Scientific reports, 2015, 5: 18283.
SRR2952881	Panax ginseng	root	5	China: Changbai Mountains	HiSeq 2000	1.6G	Wang K et al.Scientific reports, 2015, 5: 18283.
SRR2952882	Panax ginseng	root	12	China: Changbai Mountains	HiSeq 2000	1.4G	Wang K et al.Scientific reports, 2015, 5: 18283.
SRR2952883	Panax ginseng	root	18	China: Changbai Mountains	HiSeq 2000	1.6G	Wang K et al.Scientific reports, 2015, 5: 18283.
SRR2952884	Panax ginseng	root	25	China: Changbai Mountains	HiSeq 2000	1.9G	Wang K et al.Scientific reports, 2015, 5: 18283.
SRR5289466	Panax ginseng	periderm	3	China: Changbai Mountain, Jilin Province	HiSeq X Ten	10.2G
SRR5289467	Panax ginseng	cortex	3	China: Changbai Mountain, Jilin Province	HiSeq X Ten	9.8G
SRR5289468	Panax ginseng	stele	3	China: Changbai Mountain, Jilin Province	HiSeq X Ten	10.1G
SRR5289469	Panax ginseng	periderm	3	China: Changbai Mountain, Jilin Province	HiSeq X Ten	9.8G
SRR5289470	Panax ginseng	cortex	3	China: Changbai Mountain, Jilin Province	HiSeq X Ten	9.5G
SRR5289471	Panax ginseng	stele	3	China: Changbai Mountain, Jilin Province	HiSeq X Ten	8.6G
SRR5289472	Panax ginseng	periderm	3	China: Changbai Mountain, Jilin Province	HiSeq X Ten	9.7G
SRR5289473	Panax ginseng	cortex	3	China: Changbai Mountain, Jilin Province	HiSeq X Ten	8.6G
SRR5289474	Panax ginseng	stele	3	China: Changbai Mountain, Jilin Province	HiSeq X Ten	9.4G

[truncated: 1 more sheets: Table S11]
